# Supplementary material for: T-Plastin reinforces membrane protrusions to bridge matrix gaps during cell migration
Source: Nat Commun. 2020 Sep 23;11:4818. doi: 10.1038/s41467-020-18586-3 (PMC7511357; doi:10.1038/s41467-020-18586-3)
Supplement: Supplementary file 13 — Source data [file 41467_2020_18586_MOESM13_ESM.zip]

Archive with 22 entries (22 files):
- 5j.xlsx
- 6b.xlsx
- 6c.xlsx
- 7b.xlsx
- 7d.xlsx
- s4e.xlsx
- s4h.xlsx
- s4i.xlsx
- s5b.xlsx
- s6e.xlsx
- s6f.xlsx
- s7a.xlsx
- 1g.xlsx
- 2g.xlsx
- 3c.xlsx
- 3d.xlsx
- 4e.xlsx
- 5c.xlsx
- 5d.xlsx
- 5e.xlsx
- 5f.xlsx
- 5g.xlsx
