# Supplementary material for: T-Plastin reinforces membrane protrusions to bridge matrix gaps during cell migration
Source: Nat Commun. 2020 Sep 23;11:4818. doi: 10.1038/s41467-020-18586-3 (PMC7511357; doi:10.1038/s41467-020-18586-3)
Supplement: Supplementary file 13 — Source data [file 41467_2020_18586_MOESM13_ESM.zip › 5j.xlsx]

## Sheet: Sheet1
WT	KO
31	9
12	0
16	5
12	11
20	7
11	12
14	7
12	5
12	2
16	3
15	5
12	6
12	6
17	3
	8
