# Supplementary material for: T-Plastin reinforces membrane protrusions to bridge matrix gaps during cell migration
Source: Nat Commun. 2020 Sep 23;11:4818. doi: 10.1038/s41467-020-18586-3 (PMC7511357; doi:10.1038/s41467-020-18586-3)
Supplement: Supplementary file 13 — Source data [file 41467_2020_18586_MOESM13_ESM.zip › 6b.xlsx]

## Sheet: Sheet1
WT	KO1	KO1 +T-Plastin
13.685	38.77	32.98
54.772	10.773	45.717
21.77	5.43	23.705
15.106	14.584	16.527
14.795	51.09	47.284
46.106	12.2	18.525
55.273	24.302	27.15
47.656	14.363	19.798
41.367	21.815	20.068
24.26	10.366	53.294
46.422	11.458	45.393
9.163	14.674	43.708
11.042	44.44	14.786
16.835	34.556	42.483
21.184	18.429	49.437
38.179	16.793	62.294
39.153	22.33	18.708
23.919	16.716	44.525
14.68	18.425	28.053
15.238	17.047	21.616
15.016	13.326	7.142
40.013	13.839	9.24
18.131	20.217	18.053
27.228	20.378	63.258
26.471	12.71	18.669
18.097	26.07	28.489
101.739	40.154	14.774
25.08	12.78	19.956
22.959	15.125	15.846
30.826	10.144	25.475
27.441	79.673	10.567
28.937	17.278	38.229
24.36	24.016	56.106
35.398	47.93	13.742
16.381	26.353	20.316
20.161	14.233	26.826
38.754	6.512	17.059
12.934	14.437	18.075
50.472	13.169	23.969
43.153	28.574	17.134
19.99	57.934	7.369
37.499	11.296	16.243
19.227	24.045	12.973
64.85	10.775	35.28
28.557	20.55	20.595
37.233	11.288	27.402
17.236	29.835	26.42
30.619	13.393	32.296
18.483	14.698	50.714
37.533	15.081	20.075
29.999	6.734	45.829
25.431	26.145	57.527
58.4	20.355	19.416
21.511	11.322	38.478
20.054	8.946	32.071
30.621	20.292	15.66
33.284	29.048	38.359
11.723	13.952	50.911
19.982	19.77	15.084
66.474	18.444	21.675
41.613	13.853	27.584
22.027	11.226	23.571
38.415	14.564	18.505
53.325	39.019	19.488
37.486	8.012	14.983
13.272	12.375	40.217
46.925	16.836	12.274
15.508	45.236	15.689
49.201	29.91	25.155
32.2	14.389	13.042
28.549	43.66	35.897
73.384	27.409	13.164
38.05	26.807	10.84
18.623	5.101	25.711
60.536	8.182	25.829
46.677	14.207	11.472
26.643	7.963	41.763
23.621	18.433	43.696
21.094	9.906	16.81
27.927	10.961	13.106
55.582	7.893	24.731
31.917	16.225	25.727
31.671	12.444	15.51
24.274	24.742	5.628
60.049	20.086	17.153
10.562	9.394	32.035
18.817	9.588	26.907
52.894	16.405	43.194
	5.809	18.426
	16.961	11.822
	10.154	41.091
	12.963	37.617
	10.92	7.593
	15.435	24.07
	9	9.701
	14.546	13.121
	22.687
	7.176
	14.613
	8.529
	18.459
