# Supplementary material for: T-Plastin reinforces membrane protrusions to bridge matrix gaps during cell migration
Source: Nat Commun. 2020 Sep 23;11:4818. doi: 10.1038/s41467-020-18586-3 (PMC7511357; doi:10.1038/s41467-020-18586-3)
Supplement: Supplementary file 13 — Source data [file 41467_2020_18586_MOESM13_ESM.zip › 6c.xlsx]

## Sheet: Sheet1
time (s)	WT															KO1																		WT + JLY
0	1	1	1	1	1	1	1	1	1	1	1	1	1	1		1	1	1	1	1	1	1	1	1	1	1	1	1	1	1	1	1		1	1	1	1	1	1	1	1
1	0.98264	0.981071	0.990218	0.971433	0.940789	0.929807	0.876997	0.957668	0.95006	0.827557	0.952758	0.944481	0.914693	0.974995		0.98512	0.974404	0.977468	0.928398	0.938238	0.921724	0.978312	0.965762	0.932831	0.886547	0.94734	0.988561	0.963505	0.960812	0.96441	0.964055	0.975208		1.02205	1.01084	1.01991	1.01231	1.02079	1.0089	0.990011	1.02313
2	0.951148	0.990271	0.946063	0.929806	0.93804	0.911581	0.915114	0.894646	0.922953	0.917731	0.934673	0.915647	0.832769	0.95227		0.987189	0.975792	1.01447	0.925638	0.927674	0.91371	0.963606	0.919899	0.869453	0.823082	0.910484	0.984947	0.93606	0.979775	0.947745	0.953895	0.933506		1.03007	1.01308	1.01604	1.03476	0.994018	1.02151	0.980149	1.02054
3	0.943004	0.941787	0.933191	0.978614	0.867202	0.853127	0.868644	0.839217	0.995251	0.884562	0.887416	0.865847	0.851856	0.939502		0.952638	0.953916	0.918866	0.908613	0.908264	0.813255	0.943147	0.913462	0.857914	0.770595	0.860862	0.962296	0.917607	0.930745	1.00433	0.977164	0.883766		1.02588	1.02778	1.04142	1.01965	1.02923	1.03095	1.00496	1.04028
4	0.914812	0.945835	0.925959	0.915799	0.824603	0.816798	0.838304	0.801564	0.896973	0.811136	0.851324	0.851353	0.744389	0.906179		0.942513	0.940735	0.867181	0.867254	0.894535	0.805327	0.887586	0.871517	0.799661	0.653217	0.836748	0.94656	0.90729	0.937243	0.883709	0.931224	0.838129		1.0321	1.05179	1.05742	1.04239	1.04135	1.02713	1.00705	1.04135
5	0.804497	0.924054	0.88526	0.857521	0.785544	0.773068	0.801957	0.751067	0.876168	0.802144	0.814257	0.798805	0.711098	0.895668		0.912593	0.925988	0.858442	0.820852	0.845331	0.779166	0.863165	0.8622	0.810699	0.663848	0.84942	0.923697	0.864769	0.939063	0.836472	0.898064	0.786695		1.04079	1.06457	1.04407	1.04883	1.02488	1.04322	1.01	1.05161
6	0.886762	0.925158	0.837109	0.840317	0.762074	0.727739	0.76507	0.731329	0.861061	0.752762	0.779125	0.756569	0.676102	0.848141		0.884003	0.899415	0.802877	0.792832	0.824732	0.719063	0.810667	0.837745	0.757882	0.63239	0.75587	0.823408	0.857175	0.886263	0.828544	0.82541	0.758959		1.0381	1.04973	1.04965	1.06336	1.04359	1.04142	1.01106	1.04459
7	0.868105	0.885045	0.839928	0.801689	0.702119	0.676411	0.740825	0.687219	0.846373	0.736519	0.765365	0.731609	0.623389	0.817169		0.849303	0.874829	0.801173	0.760733	0.776341	0.666767	0.810904	0.819874	0.720406	0.586005	0.701009	0.884355	0.863052	0.881616	0.760515	0.822615	0.740753		1.04945	1.05517	1.05025	1.05765	1.04697	1.04758	1.02607	1.05364
8	0.841116	0.908068	0.831862	0.780658	0.661355	0.677843	0.639671	0.656345	0.814566	0.712714	0.689957	0.702177	0.603192	0.829257		0.836653	0.869199	0.747016	0.850234	0.791755	0.639167	0.798718	0.842953	0.695648	0.545704	0.662696	0.864615	0.828517	0.849828	0.728263	0.782328	0.687053		1.0455	1.05542	1.04141	1.04691	1.05579	1.02971	1.03072	1.06405
9	0.836237	0.884125	0.816588	0.790167	0.624039	0.603127	0.671717	0.628636	0.808675	0.638097	0.642857	0.670337	0.583228	0.799534		0.804935	0.842704	0.734776	0.720025	0.73061	0.631852	0.767746	0.766007	0.66741	0.526505	0.633304	0.831309	0.799168	0.824064	0.717419	0.775365	0.579245		1.0523	1.05707	1.05974	1.04341	1.03842	1.03056	1.04307	1.05775
10	0.81006	0.869888	0.782926	0.729995	0.593274	0.573589	0.648965	0.580053	0.775081	0.652479	0.602048	0.654136	0.558744	0.770162		0.808901	0.80346	0.695576	0.686172	0.691654	0.603183	0.739569	0.71735	0.651306	0.5021	0.587308	0.801991	0.764147	0.828128	0.655865	0.727559	0.614872		1.04964	1.05984	1.055	1.04843	1.05059	1.04078	1.0269	1.054
11	0.786171	0.827752	0.765691	0.768387	0.552272	0.54204	0.637539	0.577886	0.747757	0.604764	0.584859	0.622791	0.550531	0.753892		0.782405	0.773878	0.652073	0.660459	0.662817	0.58015	0.72432	0.68074	0.605223	0.491533	0.574668	0.811519	0.715469	0.802667	0.706889	0.664642	0.604581		1.05915	1.06776	1.0552	1.03306	1.04317	1.05004	1.06144	1.05694
12	0.532835	0.834698	0.740512	0.714055	0.494436	0.517739	0.613445	0.520071	0.7357	0.604734	0.572231	0.551344	0.485679	0.77539		0.774583	0.770879	0.640238	0.639891	0.640559	0.538599	0.701553	0.661281	0.585353	0.459801	0.553146	0.760601	0.698882	0.788063	0.610427	0.662599	0.579883		1.06728	1.06064	1.03282	1.01854	1.0392	1.0476	1.02708	1.05461
13	0.71535	0.802866	0.736246	0.665799	0.457097	0.479018	0.5778	0.542779	0.69149	0.566086	0.551928	0.565327	0.474909	0.720026		0.743222	0.741408	0.60491	0.610461	0.613382	0.528673	0.692044	0.642797	0.572682	0.445784	0.563265	0.733507	0.693266	0.753989	0.574837	0.663115	0.533215		1.06933	1.07529	1.04554	1.03992	1.03616	1.04902	1.01414	1.06564
14	0.691873	0.891347	0.687089	0.633247	0.423022	0.440892	0.568707	0.521917	0.667619	0.550216	0.527757	0.552164	0.461066	0.688161		0.760997	0.733546	0.582243	0.642024	0.59115	0.504364	0.703818	0.602545	0.547507	0.416389	0.483804	0.639143	0.673806	0.722611	0.554506	0.612885	0.515328		1.07217	1.05676	1.04969	1.05445	1.03631	1.04976	1.03445	1.03523
15	0.66011	0.774208	0.68606	0.631787	0.403216	0.423701	0.566224	0.480984	0.662082	0.544514	0.56149	0.520478	0.4481	0.686385		0.720742	0.722319	0.524029	0.599358	0.577369	0.49511	0.653522	0.584081	0.516003	0.402582	0.442766	0.680947	0.648805	0.71594	0.523405	0.603798	0.482773		1.06641	1.06479	1.05509	1.05249	1.0418	1.03821	1.05964	1.04247
16	0.637469	0.744813	0.670222	0.607481	0.370378	0.410378	0.51618	0.469447	0.654428	0.445497	0.477055	0.48886	0.417624	0.661528		0.708055	0.712947	0.522477	0.614751	0.593092	0.492551	0.632165	0.632781	0.488312	0.390444	0.419748	0.669406	0.605258	0.688389	0.504593	0.593927	0.471638		1.06177	1.04937	1.0598	1.08311	1.03444	1.05149	1.04214	1.04413
17	0.625743	0.730185	0.63526	0.596117	0.354204	0.378022	0.490694	0.46822	0.63817	0.501057	0.479194	0.461886	0.390403	0.65926		0.681177	0.702553	0.508549	0.556963	0.542425	0.486114	0.595989	0.552342	0.475463	0.37488	0.400404	0.656491	0.587757	0.670188	0.47121	0.563139	0.43637		1.05901	1.06984	1.05855	1.07109	1.06517	1.04757	1.06988	1.03935
18	0.594027	0.689061	0.6066	0.57706	0.326841	0.354589	0.467616	0.455856	0.673253	0.485991	0.475703	0.446965	0.401302	0.652525		0.667898	0.671804	0.478907	0.545817	0.510723	0.462142	0.588022	0.552596	0.446652	0.355858	0.377199	0.626304	0.574286	0.670597	0.450324	0.537652	0.415911		1.05583	1.06881	1.05841	1.05516	1.0357	1.04509	1.04825	1.04151
19	0.573402	0.654745	0.591179	0.595604	0.307972	0.368354	0.440988	0.436634	0.599683	0.442296	0.477684	0.407546	0.37253	0.642036		0.659374	0.663565	0.464068	0.539148	0.493922	0.445046	0.567095	0.520136	0.449787	0.341375	0.352779	0.601489	0.549042	0.665369	0.451013	0.405	0.405199		1.05762	1.05811	1.04897	1.0413	1.05369	1.04388	1.03519	1.04959
20	0.551575	0.669304	0.566147	0.561356	0.286369	0.374855	0.418676	0.413364	0.572439	0.439333	0.493882	0.412292	0.352411	0.702825		0.651405	0.644443	0.431364	0.513839	0.495197	0.443546	0.552988	0.505696	0.420178	0.311649	0.330107	0.592072	0.542474	0.635007	0.412988	0.491176	0.398785		1.06104	1.04452	1.05324	1.0391	1.03891	1.04493	1.07754	1.05244
21	0.534921	0.666498	0.51829	0.546046	0.272968	0.378236	0.390944	0.399968	0.55359	0.422361	0.471425	0.380623	0.360211	0.608823		0.636315	0.624166	0.402834	0.492204	0.472143	0.414008	0.534201	0.478043	0.404491	0.299543	0.339943	0.567632	0.533313	0.603866	0.386496	0.485359	0.391885		1.06075	1.07597	1.07475	1.06091	1.04056	1.05234	1.03944	1.02834
22	0.506093	0.747044	0.52817	0.547783	0.254322	0.37318	0.396726	0.39241	0.54435	0.404437	0.483802	0.365139	0.346367	0.579264		0.626794	0.607675	0.379771	0.464443	0.463076	0.365943	0.589363	0.476984	0.39039	0.287219	0.290337	0.467813	0.533295	0.612242	0.379819	0.467515	0.372197		1.05699	1.05551	1.05591	1.06649	1.05566	1.04489	1.05885	1.0195
23	0.489346	0.627743	0.504609	0.533815	0.238632	0.361837	0.37198	0.374037	0.516696	0.386869	0.451862	0.343389	0.328857	0.546987		0.575847	0.583368	0.375393	0.444899	0.457609	0.375042	0.521872	0.469785	0.384621	0.257631	0.263177	0.548317	0.533519	0.611258	0.335739	0.436263	0.351528		1.05553	1.04526	1.07516	1.04479	1.03738	1.03967	1.05363	1.02645
24	0.466033	0.613207	0.471928	0.520399	0.221422	0.371886	0.371755	0.353083	0.517228	0.344752	0.437897	0.321041	0.320747	0.552226		0.561682	0.559537	0.322392	0.458725	0.489423	0.378618	0.516151	0.464513	0.349374	0.242204	0.262127	0.530226	0.514245	0.603694	0.324828	0.420616	0.333415		1.04831	1.04778	1.04206	1.01986	1.04012	1.04431	1.04201	1.02157
25	0.455497	0.595842	0.443415	0.504577	0.223134	0.355	0.352728	0.341304	0.492141	0.357302	0.429232	0.310491	0.30445	0.541469		0.543057	0.562191	0.3196	0.420355	0.469688	0.368416	0.510423	0.422101	0.359959	0.229235	0.244177	0.530979	0.481258	0.566194	0.298677	0.424288	0.308103		1.04389	1.06631	1.03771	1.04261	1.03099	1.05311	1.07973	1.02383
26	0.44628	0.569115	0.436574	0.49858	0.196117	0.347707	0.350069	0.332485	0.47268	0.348608	0.40462	0.304584	0.286087	0.524986		0.524112	0.551931	0.30477	0.409288	0.462879	0.349872	0.487512	0.416998	0.326463	0.215856	0.223501	0.500559	0.485326	0.572185	0.275089	0.397956	0.318266		1.04667	1.06288	1.02755	1.03225	1.01076	1.04335	1.06026	1.02601
27	0.427152	0.55934	0.422575	0.488439	0.188783	0.347844	0.332334	0.325833	0.449621	0.334643	0.398031	0.257857	0.308453	0.509182		0.498639	0.514786	0.373791	0.388123	0.464675	0.34428	0.477192	0.393114	0.312195	0.202508	0.206068	0.483524	0.465492	0.595516	0.295065	0.317783	0.295644		1.04197	1.05494	0.990755	1.02042	1.02709	1.03961	1.05365	1.02462
28	0.412986	0.541009	0.405144	0.477786	0.175935	0.322264	0.317873	0.31972	0.437315	0.317493	0.356105	0.271942	0.286345	0.537085		0.471909	0.508545	0.267131	0.377375	0.462477	0.344237	0.461207	0.384496	0.309346	0.193755	0.207031	0.481805	0.441461	0.557827	0.247513	0.371654	0.284126		1.05557	1.05166	1.01334	1.01632	1.01547	1.03836	1.0402	1.03399
29	0.40087	0.54439	0.393792	0.459557	0.171496	0.324289	0.305569	0.300211	0.438048	0.302546	0.35469	0.262586	0.292983	0.488024		0.456401	0.496063	0.254368	0.352795	0.458388	0.339885	0.449882	0.381934	0.301408	0.179602	0.201635	0.465569	0.454279	0.562302	0.239218	0.372644	0.275499		1.04732	1.05538	1.0152	1.01326	1.03323	1.04183	1.06631	1.02391
30	0.374022	0.509453	0.3731	0.451981	0.159032	0.312702	0.270902	0.286643	0.428575	0.294536	0.378137	0.24099	0.268447	0.47491		0.441459	0.49693	0.235775	0.353379	0.428961	0.306736	0.477186	0.383099	0.280095	0.177716	0.193365	0.39565	0.460026	0.539536	0.225751	0.370674	0.253903		1.04723	1.0488	1.03916	1.01191	1.03255	1.02289	1.036	1.0158
31	0.359089	0.513271	0.358414	0.459359	0.152911	0.304921	0.291873	0.281964	0.414498	0.267902	0.317104	0.232232	0.266433	0.47428		0.415407	0.495208	0.231769	0.341348	0.412623	0.338834	0.425312	0.352736	0.263633	0.163103	0.183466	0.442316	0.457003	0.547018	0.212953	0.355708	0.241831		1.05496	1.05721	1.02351	1.03568	1.03177	1.04348	1.06329	1.04467
32	0.348812	0.499724	0.341399	0.432173	0.140908	0.3018	0.282228	0.264336	0.4015	0.273009	0.311647	0.222621	0.255094	0.457539		0.396179	0.4913	0.216475	0.356693	0.440886	0.33344	0.430603	0.391823	0.251582	0.160306	0.180779	0.425054	0.453775	0.533349	0.202831	0.335761	0.225857		1.04787	1.05758	1.02748	1.0573	1.04045	1.04332	1.06406	1.01333
33	0.345618	0.496964	0.331029	0.44042	0.154915	0.286711	0.281262	0.266034	0.405742	0.261635	0.29482	0.210738	0.256334	0.450004		0.390636	0.479573	0.209726	0.326618	0.395506	0.315887	0.414243	0.340857	0.2466	0.160314	0.172016	0.408514	0.452507	0.555246	0.191304	0.333502	0.211018		1.05529	1.04881	1.02933	1.04334	1.05153	1.04118	1.06667	1.01309
34	0.290578	0.474608	0.328479	0.426531	0.130763	0.285462	0.27489	0.253624	0.358747	0.251184	0.286957	0.206709	0.250471	0.441691		0.377862	0.468102	0.200759	0.302212	0.380313	0.308054	0.403636	0.332409	0.246648	0.154261	0.161537	0.400502	0.433625	0.55178	0.180373	0.325312	0.20163		1.05166	1.04806	1.00435	1.04284	1.07988	1.03575	1.0461	1.01561
35	0.326242	0.466696	0.310557	0.408578	0.125425	0.271956	0.266274	0.253682	0.339101	0.24371	0.2656	0.207546	0.248483	0.433384		0.378762	0.449924	0.240879	0.30167	0.368363	0.295353	0.391232	0.302045	0.212652	0.147313	0.162712	0.394037	0.438383	0.565883	0.187585	0.26486	0.195609		1.05307	1.04509	1.01683	1.02132	1.07215	1.03852	1.05097	1.00277
36	0.311262	0.466696	0.30151	0.415483	0.125886	0.26751	0.244613	0.259278	0.337548	0.23707	0.257171	0.2021	0.23154	0.429909		0.358376	0.433845	0.176262	0.280216	0.360442	0.287873	0.387121	0.307381	0.224894	0.141663	0.156783	0.382633	0.429782	0.534357	0.16421	0.319278	0.178252		1.05075	1.04365	1.02325	1.02775	1.04141	1.02136	1.06536	1.00368
37	0.299606	0.495469	0.288075	0.392479	0.119589	0.264374	0.233965	0.249553	0.320952	0.229597	0.247389	0.188971	0.219918	0.425619		0.346735	0.397177	0.171977	0.280891	0.336832	0.29786	0.384993	0.295947	0.213748	0.1337	0.163526	0.370861	0.432767	0.543601	0.159768	0.287758	0.166057		1.04984	1.06336	1.03035	1.0111	1.03874	1.02309	1.07322	1.00328
38	0.294751	0.436221	0.280646	0.375947	0.115634	0.257385	0.238919	0.243451	0.306642	0.226291	0.23874	0.18134	0.222965	0.418928		0.342756	0.387416	0.158126	0.256112	0.332375	0.26509	0.36333	0.286821	0.216407	0.134095	0.146805	0.363203	0.430155	0.543019	0.146857	0.285901	0.161121		1.04786	1.04803	1.01951	1.00341	1.05737	1.01546	1.07759	1.00723
39	0.283802	0.423088	0.277312	0.381471	0.110834	0.247929	0.243334	0.236191	0.294336	0.196978	0.228141	0.192488	0.232082	0.409754		0.315916	0.390437	0.149926	0.252491	0.330801	0.272087	0.359886	0.290315	0.207717	0.123576	0.139083	0.354281	0.390227	0.534382	0.144415	0.274607	0.156999		1.0547	1.0588	1.01407	1.00893	1.03277	1.01848	1.07393	1.00165
40	0.272181	0.425342	0.267971	0.375237	0.10426	0.246041	0.228622	0.23181	0.268767	0.215468	0.230138	0.177055	0.207882	0.398488		0.301504	0.361132	0.142798	0.247292	0.346952	0.269459	0.347956	0.312548	0.202436	0.122899	0.142796	0.343827	0.388081	0.519147	0.131162	0.261384	0.148175		1.06823	1.06337	1.0065	1.01244	1.00616	1.02187	1.05891	1.01874
41	0.294244	0.414347	0.259316	0.359967	0.105773	0.242311	0.230214	0.222211	0.294087	0.209305	0.227181	0.172292	0.206307	0.399014		0.29383	0.348972	0.131385	0.227917	0.294968	0.265332	0.343152	0.270517	0.194808	0.119248	0.137055	0.329608	0.392298	0.507076	0.120465	0.251545	0.141776		1.04291	1.04249	1.03015	1.03032	1.04176	1.02024	1.07083	1.02038
42	0.256647	0.399604	0.253359	0.368608	0.098208	0.234104	0.225737	0.216683	0.295479	0.19939	0.227763	0.163841	0.210956	0.406488		0.270611	0.34151	0.126846	0.217783	0.292162	0.259403	0.32907	0.260926	0.190946	0.123665	0.13812	0.323497	0.391272	0.503126	0.126794	0.246367	0.134194		1.04496	1.0641	1.01755	1.03323	1.03085	1.0173	1.0272	1.0127
43	0.262776	0.377869	0.247082	0.352549	0.093977	0.234408	0.228471	0.219275	0.266562	0.183847	0.2121	0.163602	0.220331	0.396624		0.265634	0.327918	0.148922	0.203897	0.28507	0.253242	0.322294	0.251609	0.176666	0.120457	0.132716	0.315469	0.403381	0.526474	0.127423	0.236517	0.127771		1.03368	1.03771	1.00864	1.03066	1.03079	1.02124	1.04675	1.01045
44	0.246924	0.369957	0.25483	0.351523	0.088824	0.22646	0.220758	0.203482	0.261773	0.187241	0.227511	0.158173	0.202769	0.423591		0.255558	0.325653	0.115931	0.194649	0.283128	0.256051	0.314251	0.243987	0.1906	0.11945	0.133445	0.310829	0.375786	0.499586	0.114953	0.231679	0.12332		1.02968	1.04245	1.015	1.03834	1.033	1.03146	1.02349	0.998416
45	0.243659	0.42433	0.236393	0.343434	0.086274	0.238108	0.224696	0.200213	0.253483	0.188373	0.242011	0.15872	0.214081	0.423761		0.247737	0.315625	0.113341	0.186835	0.270622	0.250209	0.309435	0.234755	0.173221	0.116814	0.134564	0.306189	0.380525	0.522106	0.115735	0.236238	0.120842		1.01869	1.04446	1.01366	1.0205	1.03139	1.01154	1.05755	0.996121
46	0.233783	0.367519	0.234064	0.334122	0.089108	0.22981	0.221886	0.200305	0.2584	0.195072	0.224555	0.16099	0.199902	0.411661		0.230085	0.299279	0.112919	0.188558	0.271383	0.217465	0.300924	0.233527	0.183949	0.114186	0.12714	0.268793	0.370058	0.501323	0.111634	0.228255	0.11487		1.04543	1.03882	0.994331	1.01058	0.998592	1.01799	1.06506	0.993606
47	0.22492	0.357951	0.240757	0.325876	0.084515	0.240407	0.220858	0.18832	0.245579	0.17286	0.22575	0.155373	0.202614	0.409628		0.222177	0.292883	0.112869	0.183817	0.263154	0.239059	0.292888	0.230266	0.176427	0.115081	0.127336	0.299269	0.367334	0.503503	0.109607	0.213392	0.112117		1.04834	1.04522	1.02676	0.99592	1.02589	1.01086	1.02511	0.988695
48	0.223623	0.348429	0.212513	0.323864	0.080875	0.216929	0.212768	0.177184	0.251978	0.175391	0.225939	0.161076	0.191818	0.408012		0.211239	0.296714	0.109191	0.182768	0.266294	0.230347	0.291921	0.226666	0.170813	0.117757	0.122911	0.291762	0.344236	0.507396	0.101105	0.211102	0.104972		1.05221	1.04024	0.988332	1.00063	1.00377	1.01844	1.06156	0.999121
49	0.203694	0.352546	0.223497	0.296914	0.08291	0.222775	0.209419	0.168031	0.229273	0.163034	0.209128	0.14204	0.194504	0.405666		0.205043	0.28833	0.110211	0.182823	0.266721	0.220765	0.286742	0.225862	0.172744	0.118418	0.115815	0.284301	0.350691	0.501463	0.103225	0.207399	0.098288		1.02909	1.04278	1.00585	0.995132	1.0117	1.01831	1.01911	0.996578
50	0.214313	0.358595	0.229185	0.31759	0.076628	0.211356	0.210837	0.170417	0.225281	0.168944	0.221929	0.13714	0.200057	0.397052		0.196679	0.281623	0.107714	0.174509	0.25046	0.215164	0.279224	0.211887	0.164209	0.121586	0.118752	0.284812	0.33056	0.49975	0.099459	0.203501	0.101429		1.04446	1.04161	0.980029	0.989369	1.01077	1.02149	1.04883	0.988058
51	0.21621	0.341805	0.216387	0.309422	0.072512	0.212117	0.204302	0.160749	0.219986	0.164523	0.216157	0.145676	0.172215	0.397463		0.180764	0.277892	0.135181	0.18213	0.245122	0.215707	0.271612	0.229165	0.166581	0.123149	0.117484	0.277897	0.335709	0.524802	0.107353	0.191041	0.097537		1.03601	1.04838	0.989853	0.977559	1.00791	1.02057	1.05736	0.995205
52	0.21271	0.329799	0.204644	0.296283	0.072082	0.202692	0.1778	0.162687	0.208565	0.152419	0.215245	0.143833	0.195072	0.382919		0.182046	0.26581	0.104188	0.171671	0.238458	0.212019	0.272473	0.22529	0.173054	0.125301	0.110224	0.270026	0.318264	0.496529	0.09592	0.189948	0.094249		1.04459	1.04089	1.00078	0.989766	1.01704	1.02269	1.05543	0.992145
53	0.206581	0.317356	0.213028	0.297546	0.072374	0.195383	0.192826	0.163088	0.205249	0.15437	0.21762	0.141084	0.176167	0.380382		0.175813	0.262967	0.103783	0.169285	0.238107	0.210545	0.2857	0.227259	0.165914	0.117773	0.11468	0.266523	0.307499	0.491358	0.093351	0.19167	0.093709		1.04264	1.03151	0.980861	0.991286	1.043	0.998555	1.06814	0.986876
54	0.197577	0.31271	0.201456	0.29218	0.073034	0.205326	0.19186	0.158168	0.208267	0.142951	0.218658	0.141835	0.17924	0.373532		0.180518	0.253029	0.10952	0.167237	0.227115	0.196086	0.258927	0.238481	0.160752	0.119256	0.110889	0.247542	0.309383	0.47991	0.086199	0.18673	0.089165		1.0503	1.03449	0.994901	1.008	1.01032	1.02574	1.06143	0.994418
55	0.193086	0.316137	0.204104	0.290917	0.071291	0.192719	0.184924	0.147525	0.198529	0.156096	0.202287	0.136748	0.190604	0.36369		0.166821	0.251041	0.10283	0.162658	0.221418	0.200645	0.250884	0.239307	0.172339	0.116145	0.108939	0.259077	0.300577	0.469339	0.084721	0.182356	0.087085		1.02219	1.04054	0.977331	0.996328	1.02303	1.01641	1.0446	0.991683
56	0.143044	0.293114	0.195082	0.267953	0.068296	0.198429	0.178528	0.148064	0.191736	0.155561	0.209253	0.140879	0.177561	0.35821		0.161684	0.241524	0.110119	0.166779	0.215721	0.199145	0.240852	0.239752	0.167201	0.115057	0.110263	0.252294	0.290874	0.466618	0.083845	0.181789	0.084862		1.04151	1.02211	0.959083	0.969102	1.01397	1.01601	1.03441	0.976944
57	0.192261	0.296495	0.200598	0.28563	0.068703	0.203012	0.175843	0.141481	0.192887	0.154518	0.205794	0.140674	0.189674	0.354199		0.153407	0.23927	0.102982	0.161496	0.253018	0.196388	0.234456	0.219361	0.160872	0.111575	0.112048	0.244817	0.27606	0.460324	0.083256	0.176281	0.081824		1.0367	1.02406	0.951465	0.987726	0.995229	1.0297	1.05268	0.977356
58	0.183752	0.280717	0.194739	0.278251	0.068104	0.198885	0.168732	0.128888	0.184637	0.148444	0.203498	0.137875	0.184896	0.348522		0.159799	0.23414	0.104079	0.164809	0.202881	0.198266	0.233308	0.224168	0.155269	0.114686	0.10677	0.241825	0.284102	0.466307	0.080854	0.17853	0.082486		1.03777	1.03887	0.953437	0.97956	0.980146	1.01579	1.0418	0.985
59	0.179226	0.286927	0.188438	0.282552	0.064118	0.201672	0.163464	0.13749	0.183865	0.14831	0.20257	0.136475	0.178362	0.370655		0.151078	0.234806	0.12478	0.150519	0.196448	0.194242	0.224567	0.210934	0.163303	0.110745	0.110725	0.23673	0.26925	0.477681	0.083691	0.147432	0.081912		1.03798	1.03851	0.956404	0.97534	1.00221	1.01877	1.04844	0.978805
60	0.174606	0.293781	0.195229	0.291982	0.059725	0.193815	0.161219	0.132902	0.172339	0.145571	0.203718	0.127973	0.17893	0.325725		0.150672	0.236627	0.09895	0.159507	0.189459	0.184488	0.217934	0.215508	0.157963	0.111309	0.103778	0.228293	0.252272	0.450163	0.076405	0.170784	0.079262		1.0319	1.0408	0.962071	0.973931	0.988353	1.0196	1.03235	0.994203
61	0.174818	0.260753	0.187702	0.281053	0.065623	0.195262	0.149643	0.121284	0.168122	0.144678	0.19153	0.127495	0.198171	0.323479		0.150364	0.221103	0.097212	0.151983	0.188108	0.190511	0.234569	0.208245	0.148487	0.103942	0.105791	0.227312	0.261339	0.453121	0.073877	0.165276	0.077869		1.04981	1.03697	0.953993	0.980935	1.01233	1.01449	1.0643	0.992275
62	0.171801	0.27706	0.189982	0.286261	0.057129	0.193693	0.147636	0.128957	0.167406	0.139422	0.189297	0.131729	0.184483	0.314015		0.140621	0.224557	0.096832	0.151748	0.176697	0.176345	0.211171	0.200792	0.151753	0.109713	0.101985	0.223061	0.257981	0.439878	0.075061	0.16575	0.07383		1.05015	1.03767	0.964394	0.951652	1.00562	1.01467	1.06827	0.994575
63	0.181678	0.263329	0.186011	0.27758	0.062413	0.19715	0.145955	0.1218	0.173643	0.135939	0.181245	0.132616	0.190243	0.306973		0.139537	0.226878	0.09922	0.14747	0.187073	0.174923	0.199809	0.198505	0.142312	0.101967	0.098398	0.222687	0.252216	0.442009	0.072539	0.164038	0.073344		1.04272	1.02801	0.953916	0.97605	0.961322	1.00827	1.077	0.986992
64	0.163551	0.266066	0.184883	0.28346	0.061361	0.195886	0.14598	0.117947	0.154786	0.13969	0.188243	0.120137	0.181565	0.298353		0.138145	0.22499	0.09496	0.148326	0.179956	0.178017	0.192234	0.186605	0.14143	0.099074	0.097959	0.212476	0.253204	0.431347	0.071221	0.160851	0.072824		1.05637	1.04841	0.959415	0.979783	0.986638	1.01749	1.06543	0.990634
65	0.157152	0.244997	0.175836	0.277225	0.056776	0.195916	0.143672	0.119621	0.153136	0.13448	0.194298	0.122544	0.177949	0.298857		0.133501	0.220592	0.096335	0.151615	0.207483	0.173389	0.186476	0.184742	0.142765	0.101581	0.093237	0.209565	0.228147	0.439985	0.065996	0.156323	0.06799		1.0363	1.03873	0.956662	0.972584	0.983254	1.0208	1.05538	0.994494
66	0.155136	0.2536	0.183681	0.288747	0.058612	0.197226	0.140386	0.111891	0.149064	0.131874	0.198135	0.125787	0.174901	0.296244		0.131407	0.212975	0.099211	0.139777	0.178245	0.170253	0.181559	0.177501	0.136138	0.094496	0.098053	0.201846	0.218706	0.428405	0.069314	0.150661	0.066675		1.04556	1.03269	0.957732	0.984802	0.977652	1.00802	1.02808	0.987641
67	0.153746	0.265399	0.175713	0.273359	0.055839	0.200591	0.133062	0.115928	0.143558	0.118118	0.188762	0.12729	0.175934	0.283826		0.134302	0.210443	0.118158	0.142482	0.172813	0.172898	0.172655	0.191475	0.132001	0.089023	0.090174	0.199849	0.221636	0.447565	0.069809	0.149743	0.065792		1.05995	1.04506	0.953409	0.980286	0.995832	0.990647	1.0279	0.99075
68	0.147829	0.272575	0.181965	0.285511	0.056868	0.197256	0.132434	0.111834	0.138005	0.130951	0.194423	0.130329	0.163047	0.280637		0.130803	0.206467	0.093998	0.143018	0.167056	0.168555	0.172325	0.196134	0.137914	0.092932	0.093589	0.196053	0.219994	0.423636	0.064377	0.147102	0.065375		1.05516	1.02908	0.931501	0.988279	0.991445	0.984116	1.04594	0.997795
69	0.145189	0.23628	0.168775	0.27908	0.055271	0.207991	0.126853	0.109517	0.141756	0.123865	0.181308	0.121451	0.15362	0.266641		0.12935	0.204524	0.092741	0.144838	0.169066	0.166151	0.185016	0.182265	0.141978	0.088717	0.093103	0.187374	0.21324	0.420604	0.065407	0.146855	0.064855		1.04783	1.04077	0.941209	0.995048	0.978041	0.995438	1.03043	0.990236
70	0.147157	0.219651	0.171595	0.27687	0.053274	0.202022	0.128195	0.10025	0.138078	0.119905	0.191656	0.117678	0.171828	0.261309		0.132799	0.196673	0.094378	0.146199	0.167492	0.171407	0.166229	0.17839	0.136781	0.094963	0.084128	0.185332	0.213407	0.424529	0.066116	0.138479	0.062587		1.03836	1.02586	0.95806	0.98729	0.96232	0.989609	1.04807	1.00139
71	0.124776	0.237867	0.166397	0.270163	0.056338	0.203849	0.123291	0.103232	0.143486	0.11992	0.1845	0.128263	0.159844	0.259293		0.127071	0.200371	0.087992	0.145241	0.166312	0.161817	0.160832	0.183218	0.128926	0.082978	0.084684	0.17871	0.208277	0.423947	0.062323	0.139129	0.065017		1.04422	1.0241	0.952274	0.994126	0.994694	0.985029	1.05286	0.994343
72	0.142007	0.240374	0.161297	0.27111	0.055509	0.209635	0.124909	0.095215	0.142174	0.117612	0.181308	0.121519	0.151915	0.254185		0.129756	0.186568	0.089932	0.149308	0.164977	0.16099	0.155759	0.182434	0.133682	0.085759	0.085883	0.173589	0.212997	0.410417	0.055961	0.138541	0.059604		1.04061	1.03538	0.942532	1.02206	0.980474	0.992497	1.05127	0.991037
73	0.139084	0.234141	0.165514	0.28267	0.056338	0.215101	0.118186	0.101202	0.143406	0.109349	0.180632	0.121485	0.146982	0.244447		0.122858	0.182137	0.089333	0.152621	0.186705	0.158551	0.150737	0.188405	0.134207	0.085799	0.083486	0.170455	0.203127	0.415982	0.061233	0.12962	0.056262		1.03986	1.03157	0.956823	0.986401	0.974097	0.992071	1.0494	0.99111
74	0.13503	0.223147	0.158944	0.270676	0.053197	0.210823	0.111978	0.098037	0.141981	0.120798	0.1859	0.118737	0.180971	0.20377		0.118744	0.171177	0.090615	0.149549	0.157663	0.156983	0.15244	0.191666	0.132288	0.082615	0.083126	0.161665	0.210385	0.417522	0.059707	0.135849	0.057886		1.04357	1.03532	0.961271	1.01145	0.980437	0.992504	1.03375	0.999207
75	0.130893	0.215833	0.172845	0.268111	0.05471	0.210823	0.118099	0.093059	0.1431	0.113652	0.159228	0.120751	0.175185	0.229526		0.123178	0.164181	0.096394	0.138662	0.165516	0.156242	0.150936	0.189824	0.123646	0.086323	0.083909	0.162817	0.196933	0.425299	0.060343	0.133931	0.057847		1.05249	1.03643	0.951856	0.99905	0.956021	0.978334	1.03849	0.979703
76	0.131164	0.221928	0.174291	0.270873	0.054365	0.204138	0.112743	0.091499	0.13745	0.114158	0.17335	0.116381	0.147395	0.225547		0.122612	0.159539	0.087385	0.138723	0.165807	0.15912	0.141927	0.182201	0.130523	0.080592	0.083557	0.163869	0.193164	0.401993	0.058497	0.126897	0.060899		1.04569	1.03312	0.939367	1.02428	0.992209	0.987866	1.02192	0.988138
77	0.1318	0.210428	0.170075	0.268269	0.055417	0.206514	0.112154	0.093185	0.130271	0.104779	0.162436	0.12181	0.17423	0.219339		0.12425	0.158251	0.090649	0.15191	0.163104	0.149822	0.144946	0.180888	0.12355	0.083252	0.078889	0.160826	0.209918	0.405435	0.05572	0.124225	0.056056		1.05585	1.02841	0.935096	0.995707	0.94388	0.987181	0.986558	0.984671
78	0.128583	0.20684	0.169143	0.272846	0.053773	0.201596	0.10454	0.085948	0.144299	0.103305	0.156492	0.115527	0.178827	0.215738		0.120801	0.152366	0.087427	0.153682	0.156303	0.152804	0.13102	0.181884	0.121083	0.085106	0.076766	0.157105	0.191111	0.395175	0.053626	0.124287	0.053838		1.03394	1.02822	0.954142	0.981192	0.972725	0.973801	1.02289	0.982493
79	0.123727	0.209485	0.160562	0.283104	0.049841	0.197926	0.111125	0.092566	0.130794	0.105628	0.152655	0.109449	0.172577	0.210565		0.119791	0.155608	0.087494	0.155453	0.155174	0.157155	0.130215	0.194292	0.122108	0.082559	0.074527	0.148937	0.193668	0.402395	0.055386	0.124328	0.053347		1.04404	1.01542	0.946092	0.972741	0.973712	0.987265	1.04603	0.973482
80	0.119366	0.213579	0.150731	0.259785	0.05362	0.198078	0.108566	0.091144	0.130673	0.101608	0.149745	0.11452	0.165139	0.200225		0.120419	0.161327	0.089477	0.139903	0.150811	0.155526	0.124244	0.179025	0.120129	0.081858	0.078748	0.149361	0.196914	0.397904	0.058329	0.124256	0.051836		1.04755	1.02773	0.954025	0.953306	0.973712	0.976146	1.03625	0.972885
81	0.126296	0.204954	0.155634	0.277068	0.055033	0.193297	0.095986	0.087428	0.131864	0.104556	0.13913	0.112539	0.156771	0.204981		0.116699	0.136542	0.089595	0.144	0.173523	0.161369	0.131157	0.171276	0.117745	0.078747	0.07715	0.149169	0.193164	0.386783	0.055372	0.118604	0.049853		1.04988	1.02374	0.944801	0.952591	0.959783	0.985321	1.02297	0.965196
82	0.118435	0.202171	0.151662	0.258641	0.052775	0.191623	0.105632	0.088758	0.128758	0.099271	0.13696	0.105847	0.145071	0.216593		0.118251	0.133966	0.085141	0.127083	0.146586	0.168021	0.128287	0.174134	0.122418	0.080778	0.07231	0.144827	0.180794	0.394413	0.058985	0.117325	0.053794		1.06802	1.01901	0.946882	0.947639	0.964944	0.984946	1.03352	0.972063
83	0.115053	0.202378	0.171349	0.285077	0.052944	0.191348	0.105017	0.084629	0.135792	0.09866	0.15006	0.102467	0.161626	0.194164		0.117943	0.129068	0.088557	0.121631	0.141539	0.166099	0.12022	0.176315	0.11914	0.07981	0.072373	0.143023	0.145437	0.408729	0.053673	0.112137	0.048965		1.0511	1.02221	0.933021	0.959158	0.989288	0.972189	1.0149	0.967048
84	0.112884	0.192695	0.149603	0.261482	0.049312	0.192627	0.098294	0.080787	0.134271	0.091812	0.126187	0.11172	0.151476	0.18995		0.123671	0.121595	0.091003	0.118823	0.137107	0.161713	0.118061	0.173922	0.121488	0.079577	0.074613	0.136972	0.184675	0.377097	0.057406	0.116015	0.050727		1.03836	1.0298	0.936119	0.965771	0.959882	0.984327	1.03906	0.9798
85	0.115512	0.202677	0.152766	0.279593	0.053489	0.184786	0.104352	0.082301	0.133917	0.095697	0.128861	0.111362	0.170252	0.187347		0.119397	0.12014	0.087224	0.109847	0.142206	0.154398	0.115715	0.169645	0.111308	0.076183	0.074135	0.136396	0.183163	0.379965	0.056884	0.113756	0.048641		1.05849	1.02014	0.942962	0.921956	0.959887	0.975079	1.05891	0.991629
86	0.112872	0.188992	0.150216	0.257418	0.052122	0.184923	0.102534	0.081969	0.12891	0.092065	0.127367	0.11679	0.159302	0.178743		0.124792	0.121684	0.08671	0.108587	0.135405	0.162368	0.11481	0.167189	0.113931	0.077473	0.068473	0.137988	0.177137	0.374458	0.0575	0.112126	0.051178		1.04742	1.02812	0.969132	0.931659	0.947746	0.976725	1.04242	0.992114
87	0.11193	0.193362	0.166005	0.262981	0.049434	0.180842	0.1001	0.081728	0.128347	0.085142	0.128216	0.1179	0.150004	0.18047		0.117229	0.118719	0.091408	0.105629	0.131812	0.163023	0.109332	0.174642	0.115325	0.076643	0.072075	0.133777	0.181745	0.371844	0.054168	0.10634	0.047321		1.03492	1.02124	0.948254	0.937488	0.964788	0.978261	1.01596	0.993249
88	0.113768	0.19373	0.152913	0.263021	0.046585	0.178528	0.099047	0.078872	0.12479	0.096487	0.120966	0.107145	0.163253	0.176919		0.116983	0.117231	0.083487	0.092634	0.126492	0.15575	0.102856	0.168565	0.110975	0.073064	0.073508	0.128975	0.171241	0.358445	0.053426	0.107867	0.04712		1.05556	1.03719	0.936333	0.943754	0.969409	0.960553	1.03563	1.00204
89	0.107934	0.188555	0.148328	0.266296	0.051385	0.179122	0.101104	0.079032	0.12681	0.091157	0.125149	0.117456	0.156538	0.176278		0.117562	0.110135	0.083428	0.090634	0.137775	0.159232	0.106843	0.164246	0.107613	0.077304	0.068347	0.126362	0.173778	0.36015	0.053145	0.10206	0.046011		1.05088	1.02151	0.940106	0.935214	0.935694	0.96739	1.02374	1.00521
90	0.111057	0.182874	0.153967	0.240807	0.049273	0.167215	0.09926	0.078471	0.119172	0.093569	0.117884	0.120137	0.147912	0.181856		0.112511	0.102651	0.088169	0.084037	0.125559	0.159585	0.107086	0.162658	0.106457	0.078327	0.071026	0.121731	0.170756	0.360166	0.054295	0.10075	0.045672		1.03779	1.02565	0.949133	0.926964	0.950964	0.974781	1.02489	0.985469
91	0.11028	0.216983	0.159777	0.268703	0.049826	0.180446	0.097705	0.078264	0.120637	0.092303	0.113339	0.117644	0.147886	0.1722		0.115591	0.105505	0.088456	0.080814	0.121949	0.148874	0.099586	0.159333	0.114753	0.071098	0.066295	0.121762	0.160531	0.38103	0.051044	0.101709	0.045711		1.04628	1.00696	0.954388	0.956811	0.958546	0.958503	1.02928	0.976991
92	0.104787	0.189797	0.148181	0.241556	0.051554	0.179822	0.094218	0.075064	0.12211	0.099122	0.121642	0.117576	0.155428	0.166353		0.114371	0.100041	0.082542	0.075705	0.119939	0.149589	0.081193	0.159524	0.106433	0.07549	0.065724	0.119487	0.172957	0.348374	0.055058	0.104711	0.045775		1.02015	1.01977	0.95207	0.928696	0.968951	0.965974	1.04323	0.970659
93	0.097115	0.181425	0.160905	0.260496	0.047776	0.187633	0.097416	0.074881	0.132283	0.090219	0.12062	0.107845	0.14582	0.167334		0.111181	0.097198	0.087072	0.072139	0.121162	0.14965	0.096336	0.158677	0.105933	0.076127	0.062434	0.115817	0.171316	0.351185	0.055366	0.097408	0.042899		1.03846	1.01391	0.954967	0.930865	0.944337	0.956887	0.979077	0.968817
94	0.11134	0.181057	0.157522	0.249566	0.046823	0.193602	0.093628	0.077289	0.124323	0.090606	0.130323	0.110337	0.14285	0.168266		0.11208	0.103794	0.084668	0.074265	0.11579	0.152812	0.098881	0.146989	0.109985	0.070566	0.065082	0.112845	0.170569	0.354086	0.051459	0.098574	0.043439		1.04114	1.01589	0.952395	0.922995	0.950096	0.960771	1.03045	0.976234
95	0.10982	0.176066	0.160881	0.259706	0.049219	0.192841	0.093052	0.073745	0.120572	0.088939	0.118214	0.124388	0.150934	0.165477		0.108841	0.098298	0.082399	0.075488	0.114105	0.145453	0.094264	0.162785	0.101558	0.071855	0.063962	0.110525	0.172528	0.351594	0.052221	0.096965	0.042414		1.04073	1.01079	0.960989	0.914907	0.957886	0.97066	0.981946	0.976236
96	0.10355	0.1774	0.155977	0.236466	0.045756	0.181893	0.091973	0.073516	0.121409	0.092303	0.128436	0.113478	0.157726	0.162731		0.115763	0.104283	0.085529	0.068199	0.115491	0.147952	0.092717	0.149255	0.100271	0.063118	0.062411	0.106986	0.168815	0.349824	0.051726	0.098336	0.041908		1.0437	1.03062	0.958615	0.908547	0.952663	0.952816	1.0273	0.98384
97	0.10929	0.182115	0.150118	0.264205	0.048951	0.179609	0.097328	0.077129	0.117627	0.085574	0.123561	0.110781	0.152096	0.164227		0.111477	0.093945	0.079143	0.079802	0.130512	0.142446	0.095306	0.150504	0.096409	0.066834	0.064792	0.107365	0.16792	0.352496	0.048415	0.100048	0.040539		1.02565	0.995964	0.958901	0.933425	0.958702	0.956585	0.982898	0.972357
98	0.103196	0.173697	0.156075	0.234336	0.049212	0.173107	0.09408	0.07698	0.115325	0.093896	0.132824	0.119727	0.147395	0.15861		0.112536	0.090302	0.07792	0.069801	0.112026	0.143514	0.093104	0.153659	0.098089	0.066229	0.060061	0.104848	0.169077	0.353922	0.049626	0.095056	0.0421		1.02202	1.00967	0.957915	0.925119	0.95389	0.952121	1.01291	0.978043
99	0.10441	0.1958	0.143351	0.231495	0.046662	0.16991	0.098432	0.072036	0.113933	0.091187	0.118308	0.11131	0.153749	0.158095		0.113029	0.090325	0.078839	0.066247	0.110692	0.143092	0.095487	0.153871	0.101117	0.065335	0.059239	0.101937	0.163834	0.365853	0.048074	0.094582	0.041432		1.03254	1.01256	0.94092	0.920066	0.941541	0.964143	1.02757	0.973226
100	0.097928	0.172823	0.159532	0.254853	0.046132	0.165022	0.091145	0.072667	0.109546	0.089802	0.117868	0.105216	0.142617	0.155224		0.110282	0.088104	0.08056	0.067054	0.109323	0.14485	0.102956	0.14773	0.093595	0.068277	0.061048	0.09764	0.147825	0.346251	0.051706	0.097511	0.043302		1.02701	0.992444	0.952865	0.944073	0.952003	0.948932	1.04327	0.96256
101	0.106143	0.183702	0.156982	0.248658	0.048428	0.160104	0.098307	0.072897	0.107969	0.087301	0.113496	0.109347	0.147034	0.153224		0.106931	0.090747	0.078974	0.066783	0.102215	0.140921	0.093784	0.151076	0.093548	0.069268	0.057963	0.091978	0.165084	0.346833	0.051205	0.08994	0.042355		1.00316	1.00639	0.933263	0.945202	0.950719	0.952911	1.01084	0.957601
102	0.103597	0.180942	0.156198	0.233862	0.045403	0.161566	0.097404	0.072747	0.100669	0.089519	0.115635	0.114878	0.133655	0.157109		0.106057	0.081141	0.077599	0.064933	0.107168	0.140473	0.089416	0.139409	0.098411	0.068083	0.058346	0.093758	0.158162	0.341801	0.051225	0.089569	0.039185		1.01229	1.02004	0.93477	0.944246	0.944633	0.951753	1.02987	0.941344
103	0.103927	0.177561	0.151981	0.244121	0.047207	0.158338	0.100238	0.072449	0.100234	0.084532	0.105114	0.108237	0.152561	0.152396		0.09688	0.083817	0.074309	0.065385	0.107116	0.136535	0.086852	0.152515	0.09406	0.069808	0.056576	0.095027	0.152602	0.34176	0.050342	0.086774	0.040549		1.02119	1.00212	0.923767	0.932939	0.942071	0.961722	1.00494	0.945448
104	0.100592	0.183656	0.158282	0.239031	0.045717	0.152491	0.09181	0.073562	0.09625	0.098898	0.111295	0.10472	0.137555	0.149914		0.103926	0.080875	0.073871	0.061758	0.104148	0.135828	0.086902	0.144618	0.090484	0.071807	0.055785	0.091726	0.151109	0.339925	0.050783	0.08762	0.039901		1.00337	0.984998	0.946229	0.942608	0.941598	0.953559	1.0089	0.941602
105	0.099802	0.181356	0.151098	0.24057	0.045095	0.153268	0.088486	0.075603	0.094737	0.088596	0.112914	0.108784	0.143418	0.15021		0.098629	0.081341	0.074073	0.073663	0.123275	0.131632	0.088131	0.13492	0.0912	0.067342	0.054728	0.091377	0.151016	0.342908	0.047144	0.089652	0.036976		1.00338	1.0013	0.941692	0.897374	0.936021	0.963291	1.01958	0.957409
106	0.099272	0.177354	0.146465	0.237216	0.048928	0.147573	0.095848	0.07839	0.090512	0.0848	0.116091	0.108169	0.145613	0.150911		0.102411	0.080697	0.08094	0.063361	0.100487	0.13482	0.085304	0.148492	0.092117	0.070622	0.055903	0.085872	0.154915	0.345219	0.049285	0.093891	0.038723		1.00302	0.996568	0.930838	0.894378	0.919894	0.950192	1.00714	0.962903
107	0.097716	0.175054	0.15941	0.249171	0.044404	0.145091	0.084949	0.071016	0.088653	0.086839	0.113135	0.114639	0.145123	0.148253		0.10262	0.0754	0.075912	0.065656	0.105106	0.128849	0.085361	0.136254	0.084286	0.068357	0.054477	0.083512	0.162323	0.356126	0.049164	0.086341	0.03941		0.998569	0.985848	0.937865	0.915282	0.932061	0.947377	1.02181	0.950973
108	0.087627	0.176595	0.155757	0.240925	0.049365	0.158262	0.090719	0.070981	0.099067	0.088477	0.114345	0.1144	0.148816	0.147711		0.099036	0.083173	0.075069	0.062656	0.101205	0.133562	0.091712	0.135132	0.092129	0.065617	0.057093	0.082753	0.146333	0.339941	0.052777	0.090157	0.037232		0.992963	1.00354	0.924141	0.924409	0.959804	0.95357	0.980719	0.95664
109	0.095995	0.178458	0.156737	0.232639	0.04647	0.154866	0.089866	0.075202	0.09914	0.094179	0.117302	0.109603	0.15065	0.1457		0.099984	0.075189	0.07646	0.063758	0.101436	0.134708	0.079277	0.13907	0.086455	0.064698	0.058401	0.078138	0.146781	0.330492	0.047284	0.087465	0.039037		1.00798	0.992239	0.941829	0.904058	0.932544	0.942703	1.01464	0.968303
110	0.097233	0.183219	0.139306	0.231337	0.045103	0.139808	0.084974	0.078161	0.096033	0.088373	0.107709	0.11143	0.152845	0.14176		0.099762	0.075667	0.071703	0.060909	0.100042	0.129581	0.081218	0.138583	0.092797	0.067454	0.055237	0.080418	0.143926	0.326026	0.047773	0.08762	0.0376		1.00502	0.984589	0.933094	0.915226	0.956909	0.937562	0.999926	0.957132
111	0.095536	0.172455	0.14036	0.241241	0.047706	0.14235	0.089665	0.079055	0.101892	0.082269	0.108055	0.103969	0.148635	0.138296		0.103864	0.076077	0.07193	0.058421	0.09656	0.125953	0.078784	0.13979	0.089948	0.064867	0.054094	0.080812	0.138422	0.328181	0.049893	0.082421	0.039783		0.991449	0.98046	0.938037	0.901979	0.903123	0.955605	1.00835	0.948385
112	0.095394	0.179217	0.144969	0.227746	0.042845	0.134067	0.093428	0.072082	0.10359	0.080974	0.115179	0.111737	0.157597	0.137957		0.102053	0.076266	0.074318	0.061897	0.094199	0.11931	0.07554	0.141145	0.089578	0.066769	0.052778	0.077638	0.147564	0.327124	0.049753	0.082473	0.038974		1.00743	0.981153	0.937249	0.913857	0.923938	0.944909	0.987309	0.937224
113	0.096349	0.178849	0.154972	0.23619	0.04723	0.138041	0.090455	0.079239	0.105635	0.094238	0.111483	0.10402	0.142282	0.149968		0.101536	0.072169	0.071458	0.058439	0.098126	0.126082	0.078011	0.128271	0.095836	0.061538	0.056365	0.079776	0.141855	0.319585	0.048241	0.081637	0.036265		0.999316	0.985465	0.942999	0.905182	0.908138	0.942677	1.01553	0.945107
114	0.095418	0.178251	0.139575	0.24128	0.043099	0.136047	0.08357	0.073126	0.106673	0.088417	0.113009	0.110098	0.1296	0.134745		0.094995	0.072913	0.072825	0.060427	0.091334	0.126384	0.078965	0.139112	0.087504	0.06573	0.05584	0.076445	0.144504	0.31325	0.043759	0.082184	0.037536		0.998428	0.986988	0.928376	0.899319	0.954207	0.946915	0.992431	0.924822
115	0.085305	0.172823	0.152888	0.233231	0.047361	0.138376	0.08283	0.070064	0.099808	0.086378	0.105114	0.110696	0.134663	0.1308		0.096621	0.069037	0.076368	0.056963	0.093755	0.127642	0.073943	0.131066	0.090723	0.058862	0.052245	0.078527	0.143553	0.330509	0.048248	0.075645	0.037413		1.00521	0.984215	0.900963	0.888665	0.938012	0.941275	0.988174	0.937766
116	0.093025	0.170822	0.146465	0.231574	0.047553	0.136793	0.086254	0.075443	0.095985	0.081242	0.116925	0.112608	0.145071	0.129501		0.098284	0.076633	0.067173	0.05542	0.092172	0.124411	0.082565	0.131236	0.090997	0.062699	0.05678	0.076728	0.141594	0.309366	0.045184	0.080101	0.036564		0.994061	0.974783	0.922425	0.873211	0.961935	0.934828	1.00201	0.927306
117	0.098612	0.168683	0.144896	0.231218	0.046232	0.141954	0.092312	0.075913	0.094769	0.085797	0.108008	0.102057	0.145794	0.12492		0.099984	0.07248	0.074537	0.056499	0.09331	0.115863	0.070024	0.134496	0.090151	0.062917	0.055832	0.075611	0.138291	0.308096	0.048408	0.076233	0.038085		0.977867	0.980252	0.915371	0.89037	0.92019	0.948677	0.985063	0.940961
118	0.099012	0.164267	0.139281	0.232521	0.045871	0.139351	0.086316	0.071234	0.090946	0.085723	0.106655	0.10851	0.13208	0.128537		0.099775	0.073679	0.069223	0.056065	0.091667	0.115294	0.075428	0.133925	0.083761	0.057629	0.05555	0.07462	0.146781	0.306981	0.044782	0.0781	0.035735		1.00172	0.984947	0.914578	0.88473	0.947034	0.961875	0.964073	0.928867
119	0.092259	0.176365	0.136584	0.229995	0.048329	0.143157	0.086442	0.074502	0.088508	0.084636	0.112081	0.103491	0.149281	0.129172		0.097003	0.074911	0.067105	0.053577	0.088477	0.116216	0.068814	0.129457	0.08847	0.058459	0.049825	0.074534	0.145624	0.304047	0.049726	0.071406	0.036191		1.00567	0.973189	0.895067	0.901867	0.934608	0.947945	0.983186	0.918018
120	0.097374	0.155941	0.134476	0.226918	0.044373	0.144649	0.086617	0.070672	0.0833	0.083877	0.109926	0.102006	0.151528	0.122744		0.093345	0.07741	0.069467	0.054342	0.088314	0.113709	0.069887	0.133522	0.094263	0.054921	0.056874	0.074175	0.137694	0.299975	0.048656	0.073953	0.035367		1.02363	0.969106	0.894053	0.88373	0.958884	0.940172	1.00471	0.916974
121	0.093838	0.173858	0.14443	0.239583	0.043913	0.151014	0.089339	0.07394	0.082206	0.086482	0.117695	0.097311	0.148196	0.130274		0.098666	0.069726	0.070792	0.054487	0.094619	0.114243	0.068408	0.125519	0.091009	0.059838	0.052206	0.073361	0.13872	0.301786	0.049104	0.070323	0.033021		1.01708	0.964816	0.883224	0.895082	0.915762	0.955423	0.973955	0.927474
122	0.103361	0.172754	0.149431	0.231574	0.043621	0.146355	0.088474	0.069823	0.082125	0.077282	0.103196	0.096048	0.142385	0.125528		0.095118	0.065895	0.067029	0.055529	0.08976	0.108883	0.071678	0.128187	0.082879	0.058742	0.052527	0.071976	0.138571	0.295549	0.047505	0.070715	0.034881		1.01254	0.978296	0.900303	0.903885	0.939051	0.940314	0.993725	0.934053
123	0.094852	0.167487	0.146391	0.227154	0.047092	0.148258	0.081738	0.065763	0.084033	0.080691	0.100727	0.11382	0.132312	0.125923		0.09268	0.0749	0.070167	0.05183	0.087792	0.112097	0.068758	0.141484	0.087898	0.059016	0.053702	0.074949	0.141165	0.306113	0.045598	0.071911	0.034057		1.01697	0.965424	0.89422	0.883087	0.954311	0.948215	0.972486	0.930861
124	0.094463	0.177124	0.147053	0.222301	0.048828	0.155856	0.086642	0.075271	0.077224	0.083222	0.109549	0.104652	0.139854	0.124421		0.094798	0.073612	0.070986	0.05036	0.08597	0.10971	0.063398	0.136783	0.088744	0.056404	0.059059	0.072917	0.131313	0.29105	0.049445	0.074861	0.034729		1.01008	0.982025	0.889553	0.88321	0.942388	0.937675	0.988422	0.933761
125	0.09385	0.163416	0.154678	0.237532	0.046493	0.152978	0.089552	0.077381	0.077119	0.079604	0.10384	0.103696	0.146982	0.123599		0.099541	0.074823	0.066068	0.05142	0.08603	0.106436	0.062687	0.125752	0.087385	0.054534	0.051055	0.074751	0.137806	0.280053	0.046421	0.068105	0.036122		1.00412	0.98066	0.900963	0.868381	0.930356	0.941166	0.991365	0.92401
126	0.096879	0.170316	0.151491	0.210503	0.043936	0.160409	0.088097	0.071165	0.073795	0.084651	0.106514	0.099121	0.131176	0.125123		0.10432	0.06766	0.064996	0.049582	0.086877	0.111261	0.064646	0.130855	0.082009	0.054647	0.053318	0.072719	0.142713	0.284183	0.047037	0.067053	0.03653		0.998213	0.969017	0.886726	0.874507	0.906906	0.952132	1.0119	0.934235
127	0.09563	0.16222	0.136511	0.223051	0.045618	0.157668	0.09048	0.075294	0.071534	0.082909	0.101717	0.106103	0.140138	0.124021		0.094379	0.069937	0.069003	0.05333	0.083789	0.106152	0.06298	0.124481	0.07953	0.059902	0.05205	0.0714	0.142377	0.281766	0.048515	0.066506	0.036726		1.00009	0.9874	0.89373	0.87074	0.904593	0.944395	0.997023	0.916441
128	0.095088	0.163738	0.149799	0.238913	0.044396	0.162266	0.087759	0.067403	0.070214	0.082924	0.103903	0.105847	0.156771	0.119566		0.093862	0.071214	0.067595	0.052751	0.08763	0.096613	0.063479	0.128525	0.085526	0.055469	0.056349	0.071279	0.140026	0.283347	0.046803	0.069364	0.036284		1.01548	0.964735	0.897441	0.879258	0.946099	0.938294	0.984902	0.90951
129	0.095889	0.160449	0.149309	0.226286	0.043498	0.153237	0.090794	0.072667	0.07089	0.087628	0.114707	0.107537	0.132467	0.120372		0.092716	0.069737	0.069822	0.055619	0.087536	0.102076	0.063716	0.134645	0.085144	0.059322	0.051251	0.074049	0.132097	0.27689	0.043672	0.066383	0.035323		1.01581	0.976859	0.909743	0.876453	0.921084	0.933379	0.970133	0.91561
130	0.088676	0.157689	0.151932	0.220328	0.044834	0.159282	0.09122	0.073413	0.067155	0.088417	0.107363	0.103184	0.153439	0.125429		0.096079	0.071613	0.069197	0.052619	0.089092	0.099784	0.061757	0.135809	0.077086	0.053116	0.053467	0.074039	0.132974	0.284052	0.047645	0.071901	0.034464		1.01746	0.972317	0.880966	0.886843	0.918403	0.937904	0.991312	0.926534
131	0.094817	0.161047	0.140164	0.209912	0.044888	0.167413	0.087558	0.074032	0.068009	0.083103	0.104328	0.098216	0.150288	0.128394		0.094071	0.07118	0.07296	0.050805	0.086141	0.101774	0.060534	0.122787	0.080495	0.053841	0.056091	0.074741	0.14915	0.293796	0.048549	0.066764	0.034223		1.02002	0.978423	0.864401	0.864726	0.894287	0.927168	0.991392	0.928698
132	0.089937	0.158471	0.153133	0.209833	0.046194	0.163378	0.083005	0.073401	0.069304	0.08282	0.100176	0.105506	0.140009	0.131063		0.094503	0.067582	0.070581	0.04836	0.087322	0.098069	0.058145	0.133353	0.083487	0.051971	0.054242	0.076819	0.138627	0.283364	0.052944	0.06499	0.034621		0.999954	0.976102	0.899633	0.867124	0.932212	0.932672	0.961244	0.899218
133	0.094074	0.164658	0.145631	0.227588	0.045487	0.158003	0.087759	0.075179	0.064628	0.086914	0.1059	0.098916	0.138898	0.128997		0.095192	0.071169	0.066422	0.053312	0.087347	0.09607	0.060409	0.127551	0.082152	0.049086	0.052762	0.075247	0.142247	0.281159	0.047251	0.066599	0.033276		1.00306	0.967397	0.860072	0.864195	0.928527	0.92376	0.972419	0.900516
134	0.092141	0.1567	0.138791	0.210622	0.045679	0.144969	0.081901	0.07386	0.067107	0.08544	0.098273	0.102535	0.139286	0.127199		0.093653	0.068226	0.071947	0.048588	0.086218	0.100499	0.058301	0.124079	0.077968	0.056557	0.050029	0.077082	0.137993	0.2763	0.04901	0.062577	0.03464		0.984936	0.971054	0.871875	0.868247	0.909993	0.914287	0.985425	0.907132
135	0.087887	0.162128	0.135555	0.213384	0.043974	0.15307	0.083218	0.072059	0.062962	0.082031	0.099846	0.112813	0.130504	0.127731		0.092877	0.071458	0.068902	0.048131	0.086928	0.095803	0.060653	0.126408	0.080746	0.049279	0.051	0.076859	0.129354	0.279102	0.04519	0.066878	0.033031		0.989348	0.970735	0.869628	0.856392	0.914042	0.918648	0.963034	0.912273
136	0.087109	0.154469	0.145067	0.223682	0.044373	0.147466	0.08451	0.077817	0.063155	0.087137	0.098745	0.10373	0.146775	0.126745		0.089871	0.070747	0.067586	0.050721	0.086629	0.099982	0.060578	0.124862	0.078755	0.053011	0.052003	0.078578	0.126668	0.278946	0.046267	0.067043	0.035367		0.992826	0.970101	0.88095	0.868952	0.916298	0.903478	0.944202	0.89837
137	0.096702	0.161576	0.148843	0.231574	0.044934	0.146187	0.093867	0.074261	0.066447	0.089504	0.09799	0.100418	0.149307	0.12755		0.091497	0.067438	0.066371	0.05392	0.085628	0.100525	0.05626	0.132824	0.07419	0.049626	0.05118	0.079473	0.128365	0.278438	0.048957	0.063412	0.033929		0.991873	0.961967	0.876902	0.870768	0.919442	0.912161	0.965387	0.893134
138	0.089937	0.165555	0.131803	0.218987	0.043329	0.139594	0.086831	0.071876	0.066447	0.081807	0.108149	0.114298	0.138253	0.123336		0.088257	0.070592	0.069476	0.049589	0.089161	0.096725	0.060066	0.121157	0.076562	0.052358	0.05111	0.078209	0.131407	0.279758	0.050964	0.06366	0.033409		0.983851	0.973984	0.894634	0.871165	0.9024	0.918845	0.945127	0.901569
139	0.087038	0.15578	0.148475	0.217132	0.045986	0.14031	0.08224	0.075856	0.064821	0.090874	0.10568	0.103577	0.132054	0.125188		0.089846	0.071769	0.071197	0.052625	0.084875	0.097345	0.047862	0.129669	0.075572	0.052318	0.049074	0.075171	0.125306	0.289788	0.04596	0.064784	0.033595		0.974758	0.973852	0.900163	0.843732	0.915742	0.921983	0.971394	0.902171
140	0.085624	0.164359	0.145484	0.232639	0.04478	0.145243	0.079907	0.075798	0.060693	0.084591	0.10719	0.107042	0.136367	0.122235		0.081717	0.063618	0.069358	0.046323	0.091043	0.095165	0.05772	0.13257	0.078541	0.053261	0.054587	0.075398	0.124093	0.279455	0.046983	0.065681	0.034822		0.988026	0.963315	0.890214	0.849646	0.887198	0.911025	0.975456	0.901261
141	0.083997	0.161576	0.133422	0.206005	0.04614	0.139457	0.088398	0.075523	0.064226	0.087956	0.098069	0.105045	0.139828	0.121407		0.091361	0.064695	0.070606	0.051775	0.093592	0.091968	0.056217	0.128314	0.078088	0.05098	0.049034	0.07787	0.127582	0.279356	0.045558	0.062309	0.033399		0.996417	0.969259	0.869863	0.839674	0.890976	0.900201	0.983428	0.900272
142	0.088299	0.152698	0.144062	0.224037	0.048037	0.1383	0.087583	0.069777	0.064926	0.085604	0.10774	0.107281	0.134714	0.113653		0.089169	0.072391	0.071703	0.050655	0.089195	0.092752	0.054239	0.13564	0.079113	0.049053	0.050984	0.076748	0.120081	0.280381	0.048897	0.060235	0.03548		0.984904	0.982072	0.874595	0.823426	0.893627	0.903368	0.966392	0.902637
143	0.092577	0.152215	0.143768	0.20857	0.047645	0.141026	0.08431	0.072942	0.070077	0.087256	0.10123	0.105164	0.129497	0.115346		0.091226	0.066527	0.069341	0.053788	0.094704	0.096949	0.05762	0.131299	0.073761	0.051649	0.054415	0.077087	0.127824	0.279373	0.047104	0.06169	0.031328		1.00082	0.965896	0.876272	0.839842	0.861955	0.900576	0.986773	0.88971
144	0.090208	0.152077	0.145116	0.218434	0.043844	0.1413	0.08283	0.072782	0.072773	0.087792	0.096606	0.102313	0.13988	0.122487		0.08827	0.069037	0.067856	0.052498	0.092882	0.09688	0.057159	0.12698	0.078016	0.052503	0.050648	0.077097	0.125716	0.27371	0.047726	0.067218	0.035342		0.988879	0.964999	0.859793	0.817216	0.884308	0.921841	0.945865	0.901993
145	0.080662	0.154952	0.134525	0.231771	0.044312	0.142944	0.087433	0.073849	0.068741	0.089162	0.097974	0.099411	0.13301	0.110513		0.082443	0.06535	0.069889	0.051059	0.086723	0.090348	0.057826	0.131532	0.075823	0.052576	0.049786	0.076748	0.119298	0.275644	0.051586	0.061556	0.03254		0.98304	0.961184	0.889688	0.816652	0.915336	0.908571	0.957597	0.894617
146	0.086955	0.152284	0.142052	0.213187	0.046493	0.142076	0.078703	0.070328	0.073103	0.092839	0.099579	0.10542	0.142514	0.106332		0.082234	0.065117	0.069552	0.050691	0.09402	0.093209	0.057308	0.126683	0.076478	0.048167	0.051634	0.079104	0.118794	0.277586	0.04893	0.06399	0.034164		0.979959	0.969047	0.884615	0.825036	0.881996	0.912117	0.961418	0.889748
147	0.085188	0.156746	0.141586	0.232797	0.047706	0.139107	0.08821	0.068894	0.075244	0.08017	0.098462	0.09924	0.136212	0.105077		0.091817	0.067627	0.065578	0.049697	0.094003	0.089133	0.061601	0.123253	0.07053	0.053938	0.051337	0.074165	0.117805	0.283601	0.048595	0.060844	0.033051		0.973879	0.967843	0.890925	0.86054	0.882546	0.892221	0.957489	0.89285
148	0.087392	0.152629	0.139379	0.220013	0.044527	0.142807	0.080421	0.062357	0.075751	0.081063	0.09008	0.101938	0.129239	0.105379		0.08604	0.068349	0.070623	0.047516	0.083276	0.087901	0.054451	0.124693	0.082629	0.054639	0.049841	0.077067	0.118383	0.271596	0.047545	0.063856	0.033104		0.982593	0.965602	0.878116	0.841949	0.880915	0.912088	0.944222	0.883145
149	0.081558	0.147569	0.138962	0.238715	0.045886	0.138102	0.082704	0.071165	0.073892	0.081495	0.103683	0.106837	0.145768	0.105943		0.081224	0.065206	0.068227	0.05136	0.087459	0.086764	0.056291	0.130918	0.075751	0.050359	0.052715	0.076167	0.124223	0.272382	0.049171	0.059854	0.033266		0.98479	0.962957	0.867378	0.839429	0.88422	0.905746	0.938074	0.883709
150	0.087674	0.153503	0.149186	0.221236	0.042323	0.130048	0.081387	0.073631	0.072057	0.087748	0.104281	0.104379	0.136806	0.102195		0.083552	0.070003	0.067603	0.050197	0.082377	0.088539	0.054757	0.125942	0.072914	0.053204	0.048839	0.067437	0.117674	0.266597	0.048502	0.056429	0.033291		0.97623	0.96849	0.883636	0.821923	0.88198	0.903547	0.949378	0.889774
151	0.08712	0.16406	0.140752	0.224313	0.046639	0.134143	0.081638	0.068401	0.075518	0.082775	0.107457	0.096543	0.134688	0.095734		0.079857	0.070803	0.071348	0.051908	0.083489	0.085712	0.058768	0.123761	0.070864	0.050544	0.04692	0.073205	0.117469	0.257263	0.048094	0.060184	0.031937		0.974726	0.963765	0.886214	0.833588	0.880935	0.910293	0.946877	0.884644
152	0.084858	0.156953	0.127954	0.219184	0.04584	0.140767	0.079205	0.066566	0.074616	0.083103	0.11834	0.100965	0.149823	0.108639		0.080214	0.065117	0.069906	0.046377	0.083669	0.081507	0.060572	0.130368	0.074273	0.052858	0.051681	0.073275	0.116704	0.259016	0.050355	0.061009	0.032962		0.963806	0.967542	0.873384	0.827339	0.866253	0.912922	0.960674	0.886307
153	0.088417	0.149547	0.144258	0.214765	0.042999	0.142061	0.080885	0.06566	0.073208	0.081926	0.110634	0.101886	0.132932	0.093761		0.08184	0.068771	0.069948	0.049125	0.079383	0.082972	0.055917	0.117388	0.076848	0.054171	0.047123	0.075843	0.121014	0.259975	0.04794	0.060638	0.031819		0.968719	0.959934	0.858963	0.828887	0.877495	0.905039	0.90387	0.88804
154	0.082241	0.147707	0.146955	0.221394	0.047637	0.13422	0.082704	0.064731	0.070383	0.088015	0.108778	0.108493	0.148118	0.098572		0.084205	0.068526	0.068927	0.047703	0.085525	0.084696	0.052192	0.118743	0.078469	0.053261	0.045416	0.075338	0.112133	0.256648	0.048983	0.059565	0.033095		0.967944	0.96451	0.881048	0.806876	0.874402	0.886785	0.91514	0.882466
155	0.085789	0.148167	0.145116	0.218789	0.045379	0.138117	0.082077	0.070591	0.069852	0.082462	0.096307	0.100708	0.136341	0.092134		0.082739	0.06173	0.072099	0.050444	0.077365	0.081662	0.061102	0.120162	0.075131	0.047949	0.048564	0.076227	0.114745	0.251035	0.046622	0.056017	0.032133		0.965989	0.967797	0.885428	0.820268	0.87251	0.898737	0.930613	0.875608
156	0.086696	0.152238	0.144258	0.220249	0.044588	0.130778	0.083958	0.062391	0.069425	0.090889	0.111845	0.098677	0.140138	0.087909		0.08168	0.061653	0.071424	0.048076	0.073139	0.080017	0.05271	0.126874	0.076359	0.053148	0.050327	0.076733	0.112394	0.241602	0.050415	0.066259	0.034135		0.975647	0.963264	0.879206	0.837679	0.892463	0.894991	0.916735	0.882596
157	0.08758	0.155941	0.132588	0.234336	0.045295	0.133824	0.080572	0.066164	0.069047	0.093137	0.111169	0.102382	0.131357	0.085212		0.08588	0.060087	0.070699	0.046016	0.074875	0.082386	0.054569	0.115271	0.070602	0.055252	0.051149	0.073776	0.112114	0.246323	0.049652	0.063495	0.032619		0.969822	0.959394	0.878402	0.794898	0.862209	0.897987	0.926041	0.880467
158	0.090562	0.156332	0.141635	0.225734	0.047008	0.129987	0.084648	0.069249	0.068186	0.087733	0.108149	0.10513	0.133655	0.083497		0.084143	0.062863	0.066279	0.05001	0.072711	0.081576	0.055349	0.119971	0.076347	0.053414	0.049442	0.072623	0.111853	0.245044	0.049485	0.060462	0.03282		0.968783	0.953777	0.88255	0.818966	0.866274	0.896611	0.931129	0.877081
159	0.082866	0.150421	0.14823	0.217251	0.04677	0.126302	0.077549	0.068699	0.06532	0.08614	0.117491	0.101289	0.134792	0.080796		0.083515	0.067793	0.069282	0.050119	0.07491	0.077836	0.055605	0.122046	0.071794	0.055832	0.047437	0.073341	0.11301	0.248109	0.049351	0.059689	0.030857		0.972598	0.970829	0.868773	0.797542	0.855905	0.886869	0.934132	0.885973
160	0.084209	0.157482	0.139943	0.215475	0.046278	0.131357	0.079456	0.065212	0.066085	0.076835	0.11337	0.096611	0.143005	0.084895		0.084439	0.060953	0.063773	0.048444	0.07414	0.07632	0.054669	0.127064	0.074154	0.048973	0.047907	0.072401	0.11676	0.244446	0.046154	0.058255	0.032869		0.987375	0.965611	0.856402	0.795267	0.863368	0.888693	0.901356	0.881741
161	0.086661	0.151732	0.140532	0.224037	0.041286	0.127474	0.071253	0.066497	0.069449	0.086423	0.106451	0.101818	0.144968	0.078538		0.092322	0.067227	0.069501	0.049986	0.074277	0.076535	0.052024	0.125752	0.07146	0.051842	0.045158	0.071976	0.1151	0.253239	0.045766	0.062804	0.032511		0.974293	0.955137	0.868636	0.782641	0.831831	0.886315	0.889899	0.894905
162	0.087333	0.155366	0.137908	0.196615	0.044711	0.130763	0.075843	0.067644	0.06458	0.084368	0.108621	0.099599	0.131073	0.077426		0.075422	0.070581	0.07048	0.055131	0.08307	0.0818	0.054557	0.110506	0.069458	0.053664	0.044398	0.069737	0.117898	0.245577	0.047585	0.065423	0.033154		0.981212	0.961962	0.877032	0.787341	0.843983	0.88925	0.895376	0.875456
163	0.087981	0.15049	0.136977	0.223011		0.127337	0.075894	0.065832	0.066021	0.081465	0.10947	0.095997	0.131408	0.07399		0.081088	0.067016	0.065072	0.05386	0.07201	0.078259	0.059711	0.131342	0.078898	0.052882	0.04457	0.068842	0.112301	0.259721	0.045331	0.056192	0.033659		1.00114	0.959989	0.870626	0.789907	0.845729	0.873573	0.910346	0.88032
164	0.082819	0.136	0.143277	0.218		0.12519	0.081324	0.074651	0.063759	0.090085	0.107882	0.094358	0.133733	0.075014		0.079081	0.065106	0.072951	0.055993	0.071839	0.073373	0.051612	0.123211	0.076645	0.052019	0.046137	0.06913	0.108775	0.24992	0.044789	0.062432	0.032452		0.988177	0.96701	0.869868	0.785575	0.854486	0.883188	0.925511	0.863566
165	0.084869	0.14727	0.138595	0.205414		0.128449	0.075542	0.067426	0.063276	0.089445	0.120432	0.095314	0.12787	0.071557		0.082296	0.064606	0.068632	0.058716	0.065577	0.079293	0.052941	0.11309	0.068528	0.051205	0.04728	0.068165	0.112954	0.249592	0.047732	0.056832	0.033006		0.984786	0.973325	0.879213	0.800247	0.849533	0.887065	0.930398	0.872115
166	0.081275	0.149478	0.144748	0.218789		0.129606	0.080522	0.066967	0.062528	0.090293	0.114849	0.099923	0.13177	0.071096		0.081643	0.067738	0.065351	0.050414	0.070367	0.075579	0.053609	0.126006	0.074226	0.050818	0.043576	0.068367	0.111032	0.255886	0.047023	0.063309	0.033531		0.985296	0.961801	0.847857	0.788414	0.836602	0.876849	0.913759	0.862692
167	0.075959	0.147707	0.140433	0.208728		0.122785	0.079882	0.068493	0.065015	0.081971	0.11477	0.098455	0.14068	0.070729		0.086619	0.066683	0.068413	0.054077	0.072129	0.078009	0.053265	0.115419	0.076955	0.051995	0.048275	0.066386	0.109111	0.24756	0.049371	0.063268	0.033527		0.99381	0.967473	0.86059	0.796027	0.840001	0.881575	0.892842	0.865389
168	0.088323	0.146465	0.141218	0.2195		0.126424	0.076922	0.065316	0.066544	0.089668	0.104579	0.095587	0.141326	0.075573		0.08216	0.063774	0.066042	0.051824	0.068836	0.081292	0.052348	0.119738	0.079387	0.051624	0.044046	0.06539	0.118383	0.239922	0.04501	0.061318	0.03231		0.990943	0.959573	0.855517	0.793808	0.848452	0.884633	0.905553	0.867393
169	0.08243	0.146235	0.137589	0.218158		0.126073	0.077273	0.063504	0.063743	0.085544	0.109282	0.094682	0.13443	0.074675		0.08014	0.059798	0.062525	0.051721	0.068006	0.078336	0.052142	0.122279	0.074428	0.049908	0.043607	0.066007	0.111723	0.238578	0.044454	0.055171	0.032324		0.987944	0.973321	0.859323	0.796144	0.849741	0.878673	0.907913	0.856272
170	0.082418	0.13876	0.12994	0.219184		0.117501	0.078252	0.071796	0.05897	0.082864	0.114707	0.098677	0.138537	0.07565		0.084168	0.064451	0.06449	0.05186	0.078058	0.074502	0.049734	0.116668	0.074738	0.051189	0.043349	0.065835	0.121126	0.235636	0.043337	0.060421	0.032447		0.998163	0.963225	0.861146	0.804059	0.837564	0.8994	0.931411	0.865145
171	0.085989		0.148034	0.223998		0.118932	0.076446	0.070087	0.062504	0.079798	0.109172	0.101135	0.135928	0.073058		0.087777	0.070081	0.062449	0.051788	0.070564	0.076811	0.052492	0.125519	0.069922	0.050029	0.042103	0.065966	0.114465	0.244159	0.047431	0.063227	0.033777		0.98794	0.967848	0.852373	0.795362	0.832876	0.885824	0.909099	0.856663
172	0.08111		0.14671	0.202809		0.11639	0.074614	0.066818	0.057779	0.085648	0.114613	0.084695	0.13629	0.072346		0.084624	0.065328	0.069206	0.050667	0.071907	0.072744	0.053758	0.115419	0.070387	0.053414	0.050491	0.066689	0.114279	0.219533	0.041611	0.059627	0.033026		0.984134	0.966691	0.859425	0.7952	0.825891	0.879624	0.904775	0.860554
173	0.088511		0.133985	0.217842		0.114913	0.073674	0.065683	0.056628	0.088492	0.102897	0.09907	0.135282	0.074483		0.080805	0.06303	0.065832	0.050143	0.072147	0.077518	0.052186	0.123444	0.076443	0.050456	0.047452	0.063565	0.12316	0.216239	0.042969	0.058327	0.033198		0.98979	0.958012	0.851533	0.827819	0.83983	0.863874	0.908637	0.84849
174	0.086001		0.134819	0.225142		0.117851	0.079468	0.068905	0.058962	0.077966	0.102048	0.100691	0.129781	0.07445			0.065362	0.065933	0.046817	0.071693	0.072882	0.052323	0.11868	0.07382	0.053196	0.043803	0.065375	0.11413	0.210396	0.043759	0.060143	0.032957		0.974056	0.968031	0.852147	0.812778	0.843567	0.866244	0.901598	0.855912
175	0.082583		0.144528	0.216817		0.111487	0.076721	0.065579	0.055019	0.079991	0.11271	0.09586	0.141739	0.071496			0.06032	0.063259	0.048016	0.071377	0.072589	0.053047	0.125201	0.068671	0.049158	0.042691	0.063029	0.116368	0.214616	0.046823	0.056202	0.032722		0.992798	0.95683	0.847248	0.799336	0.848691	0.877115	0.91406	0.849468
176	0.080344		0.140703	0.212516		0.116862	0.076947	0.067323	0.059791	0.083594	0.111562	0.099343	0.149746	0.068493			0.071569	0.064414	0.049209	0.075945	0.077569	0.04838	0.127678	0.078397	0.05285	0.045165	0.063798	0.111909	0.203283	0.04127	0.055006	0.033109		0.986294	0.958152	0.862529	0.791198	0.824446	0.879125	0.89425	0.852024
177	0.089831		0.145925	0.21729		0.116938	0.077963	0.066738	0.052564	0.08809	0.109974	0.10093	0.126914	0.069814			0.06726	0.064828	0.045733	0.072206	0.073761	0.050745	0.126281	0.072211	0.053124	0.042949	0.063439	0.10592	0.203455	0.044729	0.058472	0.032903		0.991171	0.958909	0.857198	0.793568	0.816988	0.87843	0.902275	0.852933
178	0.081746		0.144479	0.208649		0.126926	0.07913	0.07074	0.053956	0.081644	0.107363	0.09837	0.143392	0.064948			0.064495	0.066177	0.049607	0.079135	0.072029	0.053814	0.128631	0.07866	0.0516	0.045267	0.062458	0.110491	0.200824	0.047518	0.059864	0.034336		0.986891	0.953168	0.858491	0.786067	0.85828	0.864879	0.898554	0.866074
179	0.08085		0.138742	0.195194		0.125525	0.078314	0.07238	0.054495	0.082418	0.104642	0.096833	0.135076	0.064181			0.069826	0.063613	0.046865	0.07059	0.07233	0.053222	0.119421	0.066609	0.053253	0.045604	0.05992	0.117245	0.205709	0.046301	0.061968	0.032682		0.975054	0.956285	0.857333	0.783915	0.837127	0.874858	0.905238	0.851811
180	0.07755		0.141316	0.220526		0.122648	0.076157	0.067564	0.05485	0.091246	0.106498	0.098216	0.133087	0.064904			0.063551	0.064726	0.049125	0.072412	0.075484	0.049216	0.126175	0.071234	0.051068	0.044625	0.062038	0.111088	0.19744	0.043525	0.06039	0.032143		0.974398	0.954227	0.846862	0.766705	0.811401	0.86375	0.894498	0.859985
181	0.083985		0.140826	0.210148		0.128921	0.076257	0.068538	0.050689	0.083877	0.113842	0.100248	0.134792	0.062679			0.061986	0.067915	0.048835	0.070247	0.073666	0.048935	0.120628	0.073665	0.048175	0.046301	0.059961	0.119801	0.198284	0.043083	0.056873	0.032776		0.97989	0.959177	0.84383	0.78671	0.815486	0.889996	0.90027	0.864572
182	0.075229		0.141292	0.231771		0.126622	0.077762	0.068183	0.051083	0.078964	0.113229	0.091455	0.143108	0.066203			0.066117	0.06541	0.048896	0.073703	0.076027	0.050402	0.124862	0.072068	0.050561	0.048102	0.057322	0.119148	0.192416	0.047739	0.056677	0.03361		0.97201	0.941619	0.870249	0.770098	0.830158	0.866091	0.906364	0.865806
183	0.081817		0.144773	0.216422		0.134844	0.073611	0.071945	0.048475		0.108322	0.103611	0.150004	0.068334			0.067727	0.059851	0.046636	0.066843	0.075691	0.048199	0.117727	0.070936	0.048296	0.045925	0.060123	0.111611	0.190171	0.048047	0.059967	0.035264		0.975109	0.956647	0.851552	0.781908	0.819342	0.85569	0.888525	0.86901
184	0.077586		0.131142	0.224037		0.133808	0.078139	0.073573	0.052065		0.112694	0.098318	0.144399	0.062531			0.06997	0.063419	0.049281	0.074097	0.075949	0.050701	0.114381	0.075167	0.047183	0.040874	0.058136	0.109129	0.18963	0.043424	0.056636	0.03334		0.979061	0.942197	0.838791	0.782417	0.80203	0.857335	0.886647	0.868773
185	0.080591		0.143449	0.220249		0.13422	0.079694	0.068148	0.050222		0.108841	0.093385	0.123867	0.062613			0.067838	0.064203	0.041751	0.07402	0.076337	0.0549	0.115948	0.076109	0.050947	0.04923	0.058662	0.114913	0.189212	0.042963	0.057492	0.032		0.982849	0.937928	0.851352	0.779583	0.822248	0.867271	0.875485	0.855917
186	0.082618		0.13835	0.227194		0.135422	0.075442	0.064203	0.049216		0.097361	0.09417	0.146853	0.061824			0.067927	0.066312	0.046582	0.073592	0.07327	0.050888	0.123973	0.074547	0.051641	0.05053	0.058551	0.11426	0.186639	0.045598	0.060235	0.033698		0.985292	0.946973	0.858656	0.773429	0.814914	0.866557	0.886761	0.849182
187	0.079837		0.144552	0.209241		0.127703	0.076257	0.06683	0.05163		0.097094	0.09557	0.14037	0.06172			0.064629	0.064794	0.044305	0.072814	0.072942	0.05135	0.120818	0.07214	0.051141	0.047445	0.05755	0.116014	0.195014	0.043351	0.061824	0.033875		0.988327	0.959398	0.856335	0.786218	0.833162	0.880771	0.883825	0.851853
188	0.08626		0.14568	0.20636		0.129575	0.084573	0.072208	0.050181		0.097676	0.10443	0.134456	0.061413			0.064584	0.064802	0.046468	0.071428	0.073071	0.051356	0.126789	0.073391	0.048207	0.048267	0.057752	0.102282	0.185951	0.044334	0.058822	0.030803		0.989056	0.938953	0.857181	0.770506	0.800466	0.889333	0.886969	0.855126
189	0.08659		0.141316	0.229561		0.132712	0.077976	0.067506	0.050463		0.098147	0.097499	0.130737	0.058257			0.062741	0.063638	0.046058	0.068896	0.077483	0.049796	0.120966	0.068015	0.046966	0.044703	0.058915	0.115361	0.184131	0.044347	0.060452	0.033527		0.983414	0.952701	0.824272	0.775866	0.789058	0.868239	0.889162	0.844919
190	0.081334		0.140041	0.212397		0.128982	0.08002	0.063538	0.052234		0.10307	0.10093	0.136393	0.06269			0.066961	0.059986	0.046022	0.070051	0.06897	0.051737	0.121602	0.073486	0.051076	0.047648	0.057449	0.110473	0.181952	0.042769	0.058925	0.033649		0.978705	0.949877	0.844188	0.773329	0.828469	0.876049	0.888176	0.845554
191	0.082182		0.13428	0.223406		0.131677	0.071316	0.070809	0.050021		0.101293	0.097704	0.123996	0.064559			0.063496	0.063453	0.048607	0.076064	0.073537	0.050208	0.110739	0.076371	0.051745	0.047272	0.057555	0.108681	0.17442	0.042735	0.059338	0.032525		0.97861	0.952365	0.836763	0.783345	0.782582	0.877989	0.877724	0.835833
192	0.083007		0.14769	0.22092		0.115415	0.079895	0.062724	0.052411		0.097141	0.09487	0.131047	0.059408			0.068882	0.057995	0.047221	0.069486	0.071133	0.052754	0.123486	0.070149	0.053607	0.047343	0.056549	0.113999	0.178272	0.043725	0.056883	0.032575		0.971112	0.946713	0.829562	0.789951	0.80981	0.882642	0.884656	0.852381
193	0.084799		0.12815	0.222301		0.129728	0.082993	0.065075	0.051357		0.098226	0.088007	0.137245	0.063139			0.066428	0.06185	0.047347	0.070119	0.069633	0.049877	0.126493	0.070185	0.051101	0.047883	0.05808	0.113402	0.173798	0.046615	0.058193	0.032172		0.972297	0.935449	0.843797	0.784815	0.792602	0.874064	0.884355	0.845571
194	0.081652		0.130627	0.208846		0.117729	0.075542	0.06949	0.049868		0.102661	0.098353	0.129368	0.060838				0.063242	0.045691	0.074961	0.069616	0.045909	0.115419	0.076896	0.05015	0.045925	0.056589	0.110155	0.169045	0.044675	0.0548	0.032226		0.966941	0.937103	0.846078	0.782719	0.809634	0.874909	0.881874	0.821624
195	0.083149		0.138227	0.205769		0.113603	0.073373	0.073332	0.055051		0.098305	0.08898	0.138459	0.058492				0.060829	0.045371	0.069503	0.072339	0.05042	0.124481	0.077682	0.049094	0.050154	0.056301	0.104316	0.180624	0.043866	0.063433	0.031426		0.966896	0.951136	0.833624	0.776844	0.810756	0.863372	0.885193	0.835864
196	0.079472		0.130896	0.224195		0.125023	0.076207	0.071234	0.052105		0.102818	0.09487	0.129187	0.057802				0.064128	0.051757	0.069392	0.070805	0.049447	0.116118	0.075882	0.053116	0.049684	0.054972	0.112376	0.171864	0.042113	0.0594	0.030607		0.96551	0.951812	0.849255	0.779645	0.787025	0.868709	0.862969	0.830344
197	0.081228		0.141954	0.216974		0.118948	0.072219	0.069628	0.052829		0.103888	0.099018	0.138123	0.058553				0.059614	0.046962	0.06816	0.071072	0.045734	0.117557	0.075513	0.051939	0.044915	0.056771	0.11523	0.176518	0.043504	0.055996	0.031505		0.969425	0.930159	0.844595	0.759445	0.810767	0.86841	0.86327	0.838035
198	0.076431		0.131191	0.224116		0.12009	0.077461	0.068034	0.048435		0.087422	0.094989	0.141946	0.057177				0.061884	0.042654	0.071026	0.068272	0.048761	0.121517	0.074619	0.05135	0.04663	0.055543	0.107431	0.169249	0.046227	0.060008	0.031073		0.967219	0.93604	0.849329	0.789488	0.838214	0.87168	0.890844	0.833737
199	0.075229		0.130602	0.206913		0.117866	0.077512	0.06496	0.052902		0.093021	0.102347	0.149668	0.055024				0.061318	0.048775	0.071659	0.072494	0.045722	0.125222	0.07736	0.048634	0.050632	0.054638	0.111984	0.164742	0.046421	0.056584	0.032388		0.963003	0.932808	0.833669	0.771669	0.821899	0.853953	0.874305	0.827897
200	0.075688		0.144626	0.228299		0.127992	0.081375	0.065499	0.053658		0.098116	0.097516	0.133862	0.054585				0.060888	0.05039	0.074439	0.069943	0.048068	0.129097	0.072712	0.049118	0.048705	0.055326	0.101647	0.169594	0.042434	0.057141	0.03175		0.955524	0.928062	0.839777	0.777929	0.823017	0.852424	0.868205	0.830711
201	0.077786		0.126238	0.223169		0.117836	0.06971	0.066268	0.052773		0.09258	0.095365	0.144115	0.053237				0.062643	0.052553	0.074097	0.070564	0.043245	0.124439	0.07115	0.052003	0.047249	0.055447	0.112581	0.171011	0.041564	0.053799	0.032869		0.969384	0.924831	0.842777	0.766694	0.783985	0.873485	0.867199	0.827144
202	0.075759		0.142861	0.214962		0.114151	0.074991	0.069261	0.050809		0.092769	0.097823	0.127431	0.052766				0.059446	0.054679	0.072574	0.068539	0.048542	0.117261	0.071198	0.051689	0.044962	0.056579	0.107021	0.162907	0.04022	0.060854	0.03469		0.950123	0.930856	0.829774	0.775145	0.796604	0.83426	0.867521	0.815387
203	0.076737		0.14085	0.228969		0.115583	0.073272	0.069204	0.052177		0.091149	0.096628	0.143599	0.051571				0.060424	0.050317	0.074679	0.066626	0.049852	0.122406	0.070173		0.046254	0.057181	0.110958	0.176002	0.047799	0.059163	0.033468		0.948906	0.94346	0.828981	0.781668	0.81205	0.848514	0.856653	0.823649
204	0.071233		0.142885	0.232797		0.1154	0.077725	0.070133	0.049626		0.091039	0.092258	0.126295	0.051182				0.064482	0.051571	0.075012	0.072382	0.047157	0.11923	0.071722		0.047092	0.061316	0.111051	0.172855	0.04319	0.059565	0.034336		0.937638	0.934488	0.834538	0.775117	0.809202	0.842237	0.871309	0.82389
205	0.073402		0.136437	0.218789		0.111624	0.072445	0.060361	0.051115		0.099028	0.097738	0.137736	0.0523				0.060568	0.050191	0.071043	0.068642	0.047594	0.118171	0.071424		0.047554	0.058262	0.114484	0.170307	0.043304	0.059338	0.033203		0.930264	0.9386	0.824775	0.792131	0.79966	0.832513	0.887968	0.829313
206	0.074545		0.140286	0.223801		0.11103	0.078515	0.064708	0.05093		0.094436	0.096116	0.140758	0.05081				0.063242	0.04951	0.073413	0.070581	0.045847	0.121009	0.070995		0.045949	0.05761	0.107245	0.171503	0.043819	0.059348	0.03467		0.953341	0.942546	0.823963	0.791142	0.772338	0.837741	0.864551	0.805251
207	0.0788		0.148352	0.205769		0.115324	0.073736	0.064731	0.048926		0.09225	0.089117	0.126579	0.051281				0.057421	0.046317	0.074448	0.069797	0.048498	0.123655	0.070554		0.049089	0.056554	0.103569	0.166938	0.042969	0.05711	0.033821		0.952283	0.929827	0.823479	0.805311	0.776683	0.844363	0.84761	0.815102
208	0.077362		0.140041	0.228417		0.115111	0.077537	0.070224	0.050568		0.102362	0.089595	0.141507	0.05236				0.061116	0.045739	0.072839	0.06884	0.043675	0.125773	0.073236		0.046332	0.054486	0.103905	0.166185	0.046963	0.059596	0.032619		0.92767	0.935704	0.828679	0.773625	0.791147	0.836754	0.838546	0.822221
209	0.077704		0.137884	0.21295		0.114821	0.075881	0.073275	0.049908		0.09777	0.098506	0.123944	0.050388				0.060677	0.048594	0.076364	0.071357	0.043769	0.12645	0.071698		0.044374	0.055983	0.106741	0.169782	0.04402	0.052737	0.032226		0.953172	0.932914	0.809949	0.779164	0.764464	0.835943	0.873494	0.800446
210	0.076537		0.142076	0.219658		0.112522	0.077386	0.06574	0.049674		0.097912	0.095126	0.13115	0.051654				0.065452	0.047106	0.074003	0.069202	0.047656	0.115482	0.072783		0.049371	0.055154	0.107693	0.170487	0.040695	0.056563	0.035131		0.936143	0.918448	0.822942	0.783255	0.767718	0.831555	0.85245	0.799425
211	0.075818		0.142125	0.215278		0.112035	0.072231	0.067426	0.049819		0.100947	0.086112	0.141223	0.05076				0.058307	0.0431	0.079734	0.070633	0.047669	0.117409	0.065226		0.043168	0.05293	0.110062	0.170274	0.045578	0.053614	0.035573		0.936312	0.920336	0.820503	0.768572	0.78463	0.845743	0.878743	0.795909
212	0.069607		0.14595	0.204506		0.111228	0.077211	0.066164	0.048982		0.101937	0.091302	0.145562	0.052771				0.064465	0.048046	0.076535	0.065385	0.046421	0.122703	0.070745		0.048204	0.05617	0.102954	0.164373	0.044314	0.055841	0.032226		0.947515	0.930121	0.819719	0.781456	0.804707	0.843209	0.857022	0.803378
213	0.0724			0.223524		0.123987	0.075091	0.065293	0.046125		0.0995	0.092377	0.127948	0.052388				0.057084	0.047149	0.071984	0.068168	0.046801	0.112772	0.074178		0.046223	0.055255	0.111909	0.163415	0.044428	0.056264	0.032987		0.936262	0.916725	0.823398	0.787967	0.791958	0.838571	0.875338	0.810338
214	0.075523			0.233665		0.123896	0.073222	0.065362	0.048701		0.09063	0.101699	0.1366	0.053473				0.06131	0.046871	0.074559	0.072072	0.045479	0.125286	0.066716		0.04551	0.054921	0.115081	0.160464	0.046816	0.058018	0.033316		0.938819	0.914965	0.818385	0.800012	0.788943	0.834909	0.866649	0.815413
215	0.075405			0.223643		0.115704	0.076822	0.06738	0.045964		0.093382	0.087187	0.136006	0.053199				0.057598	0.04513	0.069007	0.070021	0.043638	0.121178	0.071937		0.046254	0.052459	0.103607	0.153441	0.045391	0.060215	0.032118		0.952014	0.930992	0.821333	0.79928	0.783626	0.837191	0.852805	0.806906
216	0.078399			0.208136		0.12551	0.073009	0.066245	0.047976		0.093099	0.097584	0.127612	0.054662				0.054958	0.047914	0.069786	0.068918	0.041972	0.110951	0.074905		0.044923	0.052571	0.101647	0.155392	0.046522	0.061391	0.032727		0.941845	0.921964	0.815929	0.801449	0.783309	0.828712	0.851806	0.800737
217	0.072046			0.235598		0.121064	0.075467	0.064077	0.04792		0.092423	0.089099	0.141817	0.052804				0.056181	0.048366	0.073549	0.067444	0.045978	0.123592	0.068897		0.048001	0.053142	0.115436	0.155761	0.046508	0.059864	0.034052		0.938837	0.91559	0.799748	0.802444	0.76318	0.821922	0.843607	0.799049
218	0.07781			0.225418		0.116115	0.066211	0.06808	0.047413		0.09343	0.093777	0.135127	0.054394				0.059252	0.046865	0.072831	0.072132	0.047107	0.12158	0.067908		0.051454	0.054896	0.103177	0.154835	0.042876	0.057574	0.031838		0.919156	0.919868	0.820689	0.803478	0.773819	0.830536	0.845484	0.79432
219	0.073873			0.212042		0.115918	0.076032	0.071796	0.047703			0.097738	0.130789	0.056936				0.058366	0.047106	0.074456	0.070159	0.045703	0.119802	0.07419		0.046317	0.051337	0.114839	0.159752	0.046234	0.054284	0.033109		0.932324	0.911376	0.829899	0.80412	0.77291	0.824525	0.833142	0.795421
220	0.072105			0.224511		0.115857	0.074501	0.067254	0.044701			0.092514	0.144554	0.0559				0.060804	0.045697	0.074884	0.068685	0.04566	0.12753	0.068015		0.047413	0.052459	0.105081	0.153827	0.044461	0.060277	0.032427		0.926554	0.912107	0.820515	0.790522	0.768352	0.831592	0.870162	0.795547
221	0.075311			0.233783		0.118719	0.073072	0.067667	0.045956			0.096594	0.139699	0.055002				0.06223	0.048215	0.06875	0.071193	0.04478	0.11887	0.073034		0.044006	0.05346	0.114055	0.154294	0.044193	0.056378	0.033787		0.92479	0.898763	0.810879	0.783652	0.760254	0.82403	0.895591	0.79885
222	0.072176			0.2253		0.117623	0.071454	0.071142	0.045312			0.091302	0.127199	0.059457				0.058771	0.046215	0.06627	0.069857	0.046071	0.111565	0.073236		0.044962	0.052353	0.112226	0.150065	0.045471	0.052974	0.032491		0.912538	0.90103	0.829523	0.785894	0.758908	0.826513	0.869411	0.807896
223	0.075653			0.2195		0.113664	0.071102	0.065683	0.049457			0.088741	0.126036	0.058761				0.058197	0.042184	0.07059	0.071908	0.04556	0.123528	0.0691		0.045996	0.054304	0.109409	0.152016	0.044461	0.060153	0.033433		0.921804	0.898908	0.822638	0.794099	0.767255	0.827543	0.858665	0.787838
224	0.078647			0.229798		0.115232	0.07321	0.064421	0.04466			0.098557	0.133655	0.054032				0.058881	0.040937	0.075158	0.071348	0.044162	0.119844	0.070697		0.044617	0.056428	0.108831	0.157498	0.044461	0.059792	0.033021		0.920884	0.920553	0.823705	0.769461	0.745925	0.829069	0.910367	0.792743
225	0.074321			0.237295		0.118506	0.077073	0.062942	0.045876			0.096167	0.134017	0.054651				0.059032	0.040323	0.066569	0.067694	0.040724	0.126048	0.066835		0.047304	0.052677	0.104614	0.150811	0.045772	0.061411	0.031603		0.922953	0.920485	0.829506	0.755258	0.744039	0.826367	0.893895	0.788636
226	0.073944			0.20786		0.12044	0.075568	0.06535	0.046817			0.087017	0.137297	0.056344				0.058602	0.044642	0.068571	0.074131	0.048417	0.118235	0.064523		0.042542	0.052176	0.110603	0.151786	0.045036	0.060885	0.034812		0.925678	0.908535	0.823761	0.773066	0.729091	0.827824	0.880513	0.795637
227	0.075441			0.219342		0.112781	0.080233	0.07058	0.050294			0.091968	0.13084	0.056142				0.05829	0.040931	0.070273	0.073528	0.039982	0.11616	0.074917		0.040983	0.054138	0.098476	0.15826	0.042575	0.053015	0.034748		0.915587	0.895846	0.842549	0.765738	0.723177	0.839849	0.88046	0.798085
228	0.077008			0.210977		0.111304	0.075818	0.064639	0.04619			0.091933	0.13332	0.05418				0.057514	0.043112	0.067048	0.067186	0.041704	0.123105	0.066203		0.04486	0.055103	0.098979	0.15027	0.042434	0.061948	0.03231		0.912661	0.897071	0.824414	0.796156	0.745286	0.829924	0.883141	0.799648
229	0.080556			0.220486		0.112492	0.069209	0.070431	0.047904			0.096116	0.143418	0.05921				0.056088	0.040425	0.071377	0.071882	0.040481	0.119336	0.073534		0.048846	0.053147	0.105883	0.148107	0.045043	0.055666	0.033158		0.916371	0.895714	0.817327	0.77846	0.741648	0.83015	0.868942	0.798393
230	0.072978			0.235125		0.114684	0.070588	0.063859	0.047751			0.099513	0.14675	0.054607				0.059943	0.03828	0.066484	0.071193	0.041055	0.114318	0.071329		0.043215	0.052657	0.106144	0.14573	0.041237	0.055058	0.035921		0.895619	0.895102	0.81892	0.789471	0.735832	0.821773	0.884804	0.795824
231	0.076808			0.21003		0.108167	0.070965	0.071073	0.045377			0.08758	0.133397	0.056202				0.063233	0.040003	0.065851	0.067393	0.043195	0.124566	0.070197		0.045494	0.056928	0.110958	0.145574	0.041457	0.058451	0.033713		0.898714	0.902739	0.813706	0.783635	0.716519	0.831701	0.857552	0.793903
232	0.072176			0.226089		0.109309	0.077311	0.063767	0.045513			0.092155	0.124022	0.05373				0.05414	0.040046	0.063353	0.068237	0.04269	0.12717	0.066334		0.046513	0.053698	0.108588	0.143985	0.043966	0.055976	0.032275		0.909758	0.895608	0.819819	0.811303	0.730011	0.820495	0.88174	0.802781
233	0.075759			0.234059		0.107969	0.076558	0.066371	0.045835			0.085395	0.136057	0.051993				0.054494	0.037762	0.066244	0.071899	0.043675	0.118044	0.068432		0.042456	0.056377	0.107525	0.148697	0.042193	0.057997	0.031578		0.915414	0.896208	0.818017	0.78439	0.726903	0.807967	0.869498	0.800557
234	0.072907			0.23185		0.107223	0.068945	0.067495	0.047115			0.095621	0.130659	0.051396				0.058206	0.039136	0.067236	0.065264	0.041311	0.127128	0.071448		0.043544	0.054067	0.114633	0.141813	0.042374	0.057265	0.032604		0.918299	0.887001	0.799129	0.783462	0.701379	0.815442	0.879602	0.800425
235	0.075052			0.218789		0.109934	0.071541	0.068825	0.045948			0.088075	0.138666	0.051708				0.063208	0.036919	0.071377	0.070098	0.041872	0.110019	0.070387		0.042988	0.05715	0.107114	0.151417	0.040267	0.057873	0.034724		0.926002	0.889383	0.807514	0.779019	0.737293	0.806522	0.849996	0.792603
236	0.075252			0.215199		0.110299	0.072244	0.065075	0.049031			0.088519	0.128851	0.049029				0.05899	0.03613	0.068203	0.065764	0.042166	0.123888	0.065047		0.045072	0.054466	0.109987	0.143403	0.043752	0.06333	0.03308		0.916481	0.896863	0.81256	0.774284	0.709196	0.813964	0.838961	0.781703
237	0.077256			0.224471		0.104391	0.073285	0.07074	0.044878			0.095365	0.125752	0.048196				0.057067	0.040768	0.06591	0.067401	0.043856	0.123592	0.071889		0.044234	0.056357	0.105435	0.140035	0.040534	0.056337	0.033419		0.9071	0.886372	0.796995	0.794926	0.718395	0.819425	0.837091	0.771479
238	0.070349			0.229956		0.11071	0.074163	0.077048	0.046254			0.092736	0.145329	0.047111				0.054713	0.03575	0.063917	0.066298	0.044892	0.117642	0.069624		0.046497	0.055164	0.110193	0.145255	0.042802	0.060988	0.034798		0.903901	0.892691	0.786896	0.781008	0.716883	0.819745	0.834101	0.77564
239	0.071858			0.227707		0.112705	0.069748	0.070786	0.046254			0.106359	0.139596	0.046283				0.052259	0.037515	0.064046	0.066376	0.043251	0.117452	0.068456		0.044288	0.05435	0.114297	0.147181	0.041792	0.056842	0.03413		0.927488	0.892687	0.806356	0.788565	0.717216	0.808149	0.82027	0.763864
240	0.070208			0.223327		0.111136	0.077022	0.069525	0.047147			0.092855	0.124125	0.05001				0.056173	0.032406	0.066364	0.071977	0.041386	0.116943	0.075084		0.046278	0.055118	0.110752	0.146271	0.039056	0.057791	0.033978		0.916863	0.88829	0.780634	0.800907	0.72734	0.811808	0.848803	0.770904
241	0.072871			0.220762		0.114121	0.070099	0.066485	0.043711			0.097721	0.122937	0.048229				0.056949	0.03828	0.064097	0.068608	0.0401	0.124778	0.072247		0.045682	0.055861	0.105323	0.144484	0.04034	0.053603	0.031951		0.919626	0.882285	0.793672	0.788465	0.723333	0.792877	0.857237	0.77236
242	0.069595			0.227154		0.108076	0.069158	0.070706	0.044676			0.085668	0.131692	0.049144				0.058543	0.037491	0.062198	0.065032	0.044599	0.124418	0.075918		0.046622	0.057211	0.097617	0.144993	0.037711	0.056729	0.032952		0.915136	0.875907	0.790487	0.776515	0.69638	0.790317	0.852919	0.780488
243	0.071705			0.240333		0.108624	0.071817	0.065614	0.046246			0.088502	0.128206	0.047303				0.057354	0.035129	0.074413	0.069711	0.045198	0.119759	0.065309		0.045432	0.053526	0.107562	0.147746	0.041919	0.054789	0.034832		0.89705	0.88425	0.792647	0.800079	0.720032	0.806853	0.841201	0.760619
244	0.068805			0.245462		0.117044	0.070789	0.067231	0.046262			0.094289	0.133888	0.047127				0.061006	0.041636	0.065106	0.065661	0.043856	0.111396	0.068015		0.047382	0.05624	0.098326	0.142305	0.044709	0.059152	0.034307		0.906157	0.880129	0.780276	0.780606	0.684353	0.811856	0.858229	0.766442
245	0.075146			0.224156		0.115385	0.072018	0.068951	0.04297			0.087956	0.142643	0.045385				0.059134	0.038786	0.063883	0.065307	0.044143	0.11508	0.070471		0.043623	0.051994	0.107655	0.13983	0.040173	0.058812	0.034356		0.912009	0.874312	0.789921	0.764816	0.674036	0.812904	0.842763	0.766892
246	0.072318			0.238045		0.111959	0.072043	0.067116	0.044306			0.100521	0.121	0.044201				0.057472	0.04348	0.064362	0.065859	0.042465	0.127107	0.069434		0.045956	0.054426	0.106517	0.141723	0.042454	0.053902	0.034851		0.904151	0.883587	0.803366	0.770355	0.689883	0.792953	0.834651	0.747955
247	0.066059			0.222932		0.110071	0.075016	0.062838	0.046536			0.088502	0.139466	0.043883				0.059252	0.037021	0.06278	0.066255	0.044312	0.126387	0.073737		0.045025	0.05114	0.107226	0.144558	0.040166	0.060204	0.035632		0.913532	0.885334	0.773473	0.756812	0.692539	0.796419	0.828007	0.75024
248	0.073661			0.212595		0.112172	0.072382	0.067942	0.046431			0.093026	0.13926	0.042962				0.057269	0.034461	0.064054	0.065351	0.044799	0.124058	0.07028		0.045189	0.052227	0.105995	0.141977	0.041785	0.05843	0.032417		0.90746	0.879857	0.80561	0.759713	0.685538	0.793754	0.851351	0.760335
249	0.076042			0.243766		0.109492	0.074451	0.068779	0.045763			0.101238	0.141094	0.044908				0.057413	0.036871	0.065945	0.072287	0.040362	0.116795	0.067431		0.043615	0.050473	0.100957	0.144116	0.038012	0.061009	0.031726		0.913842	0.882528	0.780923	0.773004	0.690413	0.81025	0.846611	0.758244
250	0.068664			0.220999		0.105944	0.072733	0.078952	0.043695			0.093555	0.147576	0.043143				0.059454	0.039479	0.064106	0.068168	0.042371	0.118002	0.072116		0.048267	0.048587	0.105566	0.148795	0.039383	0.058657	0.0365		0.906417	0.877208	0.789796	0.764743	0.69625	0.806482	0.831104	0.759196
251	0.066979			0.236269		0.105899	0.075129	0.070729	0.046817			0.092531	0.137478	0.044732				0.055667	0.041263	0.071727	0.066574	0.042527	0.12139	0.069612		0.041954	0.051878	0.105864	0.144673	0.04309	0.056079	0.032722		0.896531	0.866569	0.796762	0.773312	0.700491	0.813978	0.80463	0.756667
252	0.072011			0.231061		0.10296	0.07104	0.067426	0.042737			0.091114	0.144141	0.04345				0.062002	0.037316	0.066039	0.070616	0.042521	0.112772	0.069708		0.044343	0.049073		0.143698	0.04034	0.057884	0.033389		0.904949	0.879581	0.788189	0.780081	0.686318	0.807574	0.811421	0.756764
253	0.06811			0.225221		0.111517	0.074288	0.068733	0.047976			0.097123	0.134921	0.048289				0.05317	0.039889	0.066792	0.070693	0.041598	0.120437	0.064547		0.042855	0.049027		0.143599	0.040514	0.058007	0.03492		0.908281	0.865995	0.756836	0.784748	0.682144	0.783596	0.829147	0.753728
254	0.070632			0.241675		0.113025	0.066901	0.06652	0.044459			0.093077	0.138588	0.044108				0.059269	0.036365	0.063703	0.06548	0.042527	0.125011	0.071687		0.045103	0.048299		0.141469	0.042354	0.056172	0.033365		0.902492	0.866632	0.773059	0.76803	0.710521	0.798254	0.806373	0.754202
255	0.073838			0.218474		0.108502	0.067691	0.070477	0.044797			0.088536	0.139234	0.041866				0.056907	0.033912	0.066629	0.070684	0.041448	0.122279	0.066287		0.043975	0.051327		0.141206	0.043458	0.054996	0.033571		0.906143	0.877306	0.784583	0.754537	0.69943	0.823389	0.819815	0.749096
256	0.070597			0.22238		0.105944	0.070199	0.075879	0.047695			0.088809	0.130969	0.04231				0.060357	0.042588	0.062181	0.06679	0.041866	0.126408	0.07357		0.043983	0.049927		0.137609	0.042314	0.059534	0.034076		0.897237	0.871144	0.771943	0.745063	0.68165	0.812595	0.827055	0.75517
257	0.069972			0.239149		0.105533	0.068958	0.069387	0.047099			0.094255	0.137142	0.043357				0.058442	0.03972	0.06556	0.069788	0.044193	0.11472	0.070995		0.042377	0.048678		0.137027	0.044107	0.05679	0.032712		0.907173	0.866985	0.791461	0.736461	0.693755	0.807556	0.828583	0.752679
258	0.071787			0.242306		0.104772	0.072319	0.071807	0.044314			0.091592	0.127018	0.040875				0.057598	0.039383	0.068212	0.07009	0.042197	0.123655	0.076514		0.046426	0.049548		0.141346	0.039116	0.061813	0.030911		0.893117	0.862597	0.776691	0.758114	0.697367	0.796048	0.818943	0.7581
259	0.06864			0.233507		0.107619	0.073812	0.069857	0.045586			0.088638	0.12973	0.041691				0.06018	0.035846	0.065526	0.066393	0.039501	0.12067	0.064284		0.044398	0.051034		0.146582	0.040634	0.059926	0.03227		0.890272	0.859174	0.755466	0.757952	0.676542	0.794027	0.805615	0.748521
260	0.070986			0.229561		0.105335	0.06823	0.073642	0.044411			0.087136	0.137891	0.044519				0.062643	0.036298	0.062429	0.070348	0.041379	0.126472	0.068373		0.044735	0.047167		0.146681	0.0421	0.055697	0.034479		0.886097	0.865948	0.752878	0.768941	0.695002	0.808026	0.822597	0.755395
261	0.070974			0.220565		0.104285	0.074765	0.068504	0.045811			0.094392	0.124745	0.04042				0.059463	0.039678	0.063584	0.070012	0.042883	0.123952	0.076669		0.042808	0.047885		0.140403	0.039965	0.060514	0.033767		0.893686	0.860113	0.760875	0.760099	0.655648	0.788497	0.816851	0.750846
262	0.06956			0.230271		0.112126	0.069773	0.07011	0.045031			0.087887	0.132751	0.040162				0.060652	0.042034	0.069392	0.069228	0.043694	0.122597	0.073272		0.045111	0.049674		0.140182	0.043304	0.053944	0.032226		0.877706	0.862367	0.760089	0.758187	0.684234	0.795665	0.795479	0.735771
263	0.071693			0.220683		0.105609	0.072934	0.06785	0.046173			0.092019	0.127689	0.039724				0.056654	0.036009	0.065209	0.070529	0.03821	0.130113	0.070912		0.04782	0.047647		0.144714	0.04329	0.053345	0.032957		0.900519	0.858723	0.749139	0.750496	0.676017	0.800187	0.792046	0.731818
264	0.068676			0.213502		0.10832	0.069447	0.072484	0.045328			0.095809	0.128387	0.040343				0.056628	0.035389	0.063763	0.070796	0.040506	0.119675	0.075501		0.047585	0.050341		0.14532	0.039611	0.058131	0.032148		0.8986	0.8586	0.76802	0.733845	0.709939	0.798469	0.807043	0.729149
265	0.070102			0.226444		0.103965	0.073699	0.073573	0.042946			0.090312	0.130117	0.041055				0.055582	0.032045	0.063224	0.070934	0.040837	0.129542	0.071067		0.045518	0.047981		0.144402	0.041444	0.059761	0.032889		0.897624	0.860054	0.7602	0.742682	0.70588	0.799575	0.803899	0.744795
266	0.067886			0.238715		0.106279	0.072382	0.073092	0.043276			0.098745	0.120948	0.039373				0.054334	0.036587	0.064576	0.065868	0.039214	0.123317	0.070781		0.044069	0.045615		0.141944	0.043016	0.057234	0.032565		0.885259	0.849886	0.753485	0.737752	0.675102	0.800664	0.803068	0.753138
267	0.071563			0.2384		0.102168	0.071228	0.080604	0.043252			0.096594	0.128697	0.041072				0.059674	0.038021	0.064148	0.070055	0.040631	0.117917	0.072747		0.043709	0.047779		0.152278	0.040614	0.060524	0.032884		0.886344	0.851107	0.757429	0.727814	0.689171	0.788988	0.793816	0.747694
268	0.067167			0.206518		0.09626	0.072557	0.073986	0.044379			0.096714	0.129316	0.041088				0.06158	0.034184	0.059401	0.06635	0.039763	0.129118	0.072712		0.043717	0.047359		0.147803	0.041745	0.0581	0.031166		0.895314	0.853216	0.751699	0.735595	0.657483	0.790106	0.809671	0.74369
269	0.070231			0.213621		0.105335	0.069372	0.067942	0.043662			0.094597	0.129781	0.038781				0.057953	0.035395	0.063618	0.071891	0.040599	0.111332	0.0727		0.042879	0.049553		0.146689	0.038868	0.057904	0.034174		0.884821	0.858166	0.734076	0.743772	0.685148	0.790193	0.779778	0.740831
270	0.070125			0.233823		0.102107	0.072557	0.074101	0.039807			0.088656	0.125752	0.038283				0.05937	0.034792	0.06171	0.06741	0.041379	0.119865	0.078779		0.044766	0.048067		0.148869	0.036266	0.060978	0.035018		0.88478	0.843946	0.752076	0.734024	0.688012	0.779388	0.809396	0.730132
271	0.065918			0.236545		0.099915	0.068293	0.073642	0.049031			0.085753	0.127999	0.040414				0.058931	0.036473	0.059828	0.066833	0.040593	0.117155	0.076204		0.047374	0.049159		0.150278	0.041404	0.05939	0.031991		0.872961	0.855023	0.719885	0.734801	0.665367	0.795989	0.801311	0.727743
272	0.063961			0.215672		0.102899	0.077374	0.075959	0.042866			0.096782	0.135902	0.039899				0.057236	0.037419	0.056963	0.067289	0.042153	0.114043	0.07897		0.044374	0.049386		0.148287	0.038815	0.058647	0.032314		0.883796	0.852004	0.730756	0.729799	0.669853	0.78466	0.79397	0.734904
273	0.071575			0.223011		0.103295	0.06665	0.068963	0.044612			0.085924	0.141352	0.03871				0.058417	0.036485	0.057211	0.067462	0.042109	0.11635	0.066919		0.044257	0.049179		0.140338	0.039638	0.057244	0.033384		0.877137	0.850269	0.73728	0.729335	0.680954	0.774946	0.806748	0.748348
274	0.067886			0.218		0.101392	0.074715	0.069284	0.04169			0.091029	0.119734	0.040458				0.057641	0.041256	0.059846	0.066678	0.044218	0.125434	0.072366		0.043693	0.048466		0.142575	0.040507	0.053737	0.034287		0.879361	0.855253	0.728686	0.730905	0.666438	0.765793	0.774884	0.749368
275	0.069171			0.220052		0.107909	0.067729	0.069743	0.044008			0.090397	0.14613	0.038452				0.055321	0.038588	0.064987	0.067763	0.04128	0.118447	0.0714		0.048008	0.049214		0.145115	0.044809	0.053057	0.03308		0.879434	0.85396	0.733295	0.727993	0.647234	0.761017	0.805702	0.747076
276	0.068028			0.230982		0.112613	0.072796	0.073321	0.043413			0.097687	0.124254	0.040606				0.058982	0.035864	0.058451	0.073442	0.042353	0.113915	0.07947		0.045275	0.051595		0.143255	0.040327	0.056687	0.033909		0.882665	0.844673	0.71044	0.728267	0.654339	0.76686	0.796592	0.754138
277	0.068711			0.227352		0.105122	0.070689	0.067047	0.043348			0.096048	0.125107	0.036935				0.057961	0.03713	0.0568	0.074665	0.039158	0.111205	0.073439		0.049074	0.05157		0.141067	0.042695	0.058729	0.0328		0.87458	0.848649	0.709117	0.726641	0.677056	0.767901	0.801834	0.7413
278	0.065494			0.24929		0.101955	0.072808	0.067827	0.04532			0.095826	0.132932	0.037614				0.05522	0.039684	0.057938	0.068961	0.039133	0.122851	0.078266		0.040913	0.049937		0.136494	0.037731	0.054439	0.032427		0.882465	0.833532	0.72351	0.724623	0.653627	0.769179	0.800286	0.751609
279	0.069607					0.106112	0.073134	0.071291	0.044821			0.086112	0.119166	0.039247				0.052419	0.036316	0.061009	0.069961	0.039782	0.118256	0.071961		0.044468	0.049836		0.138625	0.039016	0.057966	0.031093		0.890286	0.840463	0.740443	0.696715	0.655872	0.759692	0.80532	0.746261
280	0.068145					0.100097	0.066989	0.067506	0.041578			0.095962	0.1335	0.039784				0.055295	0.036033	0.058263	0.069668	0.041124	0.116901	0.071281		0.041109	0.051352		0.135634	0.039383	0.060524	0.031559		0.875487	0.836929	0.735713	0.713181	0.667296	0.772634	0.813345	0.743836
281	0.067108					0.103432	0.068418	0.067002	0.043598			0.078856	0.126734	0.036217				0.058628	0.033455	0.057946	0.074321	0.040961	0.117176	0.072461		0.04533	0.051014		0.138936	0.040039	0.055738	0.030666		0.858764	0.848734	0.73752	0.705088	0.635566	0.766212	0.800628	0.735903
282	0.073237					0.105609	0.070137	0.072438	0.042455			0.092565	0.146827	0.039143				0.060585	0.039298	0.060188	0.072029	0.038547	0.115969			0.044202	0.050801		0.131512	0.037865	0.055419	0.032933		0.875058	0.83963	0.727775	0.71004	0.633841	0.767617	0.803671	0.730596
283	0.069383					0.100448	0.072219	0.067999	0.045908			0.098165	0.129936	0.036946				0.054992	0.040299	0.057946	0.070848	0.037898	0.125667			0.047679	0.050493		0.134585	0.040353	0.052716	0.03174		0.880906	0.845859	0.724726	0.698755	0.656901	0.77183	0.78382	0.737729
284	0.069501					0.102671	0.071893	0.071646	0.04157			0.086163	0.136496	0.037691				0.060753	0.037847	0.057587	0.067539	0.036563	0.124757			0.042675	0.050296		0.129004	0.039731	0.062309	0.032128		0.867392	0.843563	0.725824	0.711432	0.620915	0.759102	0.782708	0.746508
285	0.068805					0.100006	0.073448	0.072289	0.042688			0.092787	0.123867	0.03683				0.056932	0.036612	0.060829	0.071382	0.042833	0.115482			0.040991	0.046323		0.132553	0.041745	0.060266	0.03176		0.865983	0.836976	0.709898	0.719117	0.638981	0.756098	0.792247	0.735321
286	0.069218					0.097631	0.06586	0.072679	0.045272			0.093641	0.134198	0.034825				0.05791	0.04063	0.057852	0.071305	0.041648	0.120268			0.042839	0.048218		0.126595	0.037015	0.056574	0.031794		0.866754	0.838116	0.713282	0.716278	0.63752	0.766026	0.788051	0.715227
287	0.073414					0.103097	0.069372	0.065384	0.042616			0.097243	0.130814	0.037455				0.057075	0.037985		0.071779	0.041111	0.117557			0.046372	0.047319		0.125669	0.039638	0.054501	0.031897		0.854753	0.849589	0.720834	0.709409	0.649869	0.758774	0.814277	0.713229
288	0.066519					0.106538	0.067465	0.072426	0.048837			0.08309	0.134353	0.037367				0.060365	0.036497		0.06897	0.040256	0.110718			0.045988	0.047556		0.127849	0.042521	0.058193	0.029915		0.856056	0.840255	0.72338	0.717547	0.642749	0.764636	0.776935	0.716177
289	0.068794					0.104026	0.075605	0.07347	0.047437			0.094306	0.141068	0.038666				0.058577	0.036834		0.073045	0.040088	0.12158			0.046646	0.047925		0.123628	0.038815	0.05645	0.033463		0.865851	0.830542	0.728617	0.69325	0.657566	0.763944	0.78561	0.716056
290	0.06613					0.109279	0.072821	0.071807	0.043373			0.08997	0.11896	0.039784				0.054671	0.040052		0.0752	0.041766	0.118637			0.044954	0.04654		0.117933	0.041605	0.058162	0.032943		0.858937	0.850631	0.723829	0.674017	0.651283	0.752421	0.807975	0.714595
291	0.069406					0.103112	0.069848	0.070924	0.04202			0.093333	0.120535	0.036408				0.057371	0.038142		0.070012	0.039208	0.110803			0.045886	0.044847		0.121711	0.041243	0.061576	0.031259		0.86586	0.832928	0.709201	0.710364	0.628638	0.760631	0.781635	0.726206
292	0.071952					0.105137	0.065195	0.070912	0.047373			0.096236	0.13381	0.040529				0.061108	0.039124		0.075949	0.039919	0.113683			0.048228	0.046055		0.118416	0.039845	0.057131	0.030518		0.864124	0.823262	0.7118	0.68979	0.644246	0.760081	0.802015	0.714067
293	0.070008					0.10162	0.070663	0.073998	0.041964			0.095126	0.132829	0.038403				0.057303	0.037425		0.071038	0.042378	0.116181			0.045205	0.046808		0.115384	0.042106	0.059111	0.030744		0.856161	0.829011	0.736797	0.711957	0.627328	0.759619	0.790779	0.722727
294	0.070196					0.104026	0.071416	0.07347	0.043292			0.092668	0.134533	0.036924				0.059547	0.035298		0.070021	0.04103	0.111946			0.044187	0.043057		0.116835	0.037724	0.060153	0.032403		0.858882	0.831461	0.724612	0.719576	0.629995	0.738881	0.785101	0.713662
295	0.071752					0.093124												0.056266	0.036738
296	0.071587					0.099016												0.057143	0.035521
297	0.07306					0.091967												0.061496	0.038859
298	0.068193					0.092987												0.053836	0.042492
299	0.065541					0.100295												0.056021	0.039166
300	0.067674					0.096915												0.061622	0.039226
301	0.067603					0.096991												0.059302	0.038606
302	0.068723					0.096093												0.056932	0.036804
303	0.068829					0.096291												0.056131	0.042552
304	0.067497					0.100432												0.054452	0.03828
305	0.072318					0.097174												0.05689	0.03681
306	0.070149					0.101392												0.05673	0.038335
307	0.068122					0.097128												0.057143	0.039437
308	0.070785					0.103508												0.057556	0.03437
309	0.071493					0.097083												0.055962	0.038051
310	0.073025					0.09859												0.05791	0.039672
311	0.072813					0.09655												0.057632	0.03872
312	0.070349					0.096732												0.058543	0.03716
313	0.066884					0.094509												0.056114	0.036093
314	0.069913					0.095195												0.059572	0.03684
315	0.066554					0.09186												0.057236	0.037485
316	0.063608					0.100935												0.060855	0.036931
317	0.070408					0.095286												0.055414	0.037389
318	0.070762					0.094144												0.056704	0.03872
319	0.067191					0.092286												0.055253	0.036786
320	0.068829					0.089211												0.056611	0.03613
321	0.065788					0.096413												0.060315	0.035099
322	0.068251					0.097707												0.059226	0.035015
323	0.069018					0.094418												0.057818	0.036672
324	0.070184					0.091297												0.056164	0.032436
325	0.068853					0.095012												0.059674	0.038268
326	0.072023					0.090901												0.056249	0.03778
327	0.068157					0.093916												0.057109	0.03193
328	0.067415					0.096474												0.056755	0.032424
329	0.06679					0.09658												0.053971	0.035479
330	0.069571					0.090977												0.056434	0.036479
331	0.071469					0.085023												0.055059	0.035991
332	0.069171					0.091281												0.053541	0.038196
333	0.068204					0.088267												0.057624	0.039991
334	0.069513					0.091556												0.058138	0.037594
335	0.067485					0.091251												0.057118	0.035021
336	0.06626					0.0932												0.054815	0.036877
337	0.065694					0.091388												0.052537	0.038057
338	0.066307					0.093672												0.052554	0.039455
339	0.068393					0.092576												0.054705	0.037087
340	0.06765					0.094144												0.053996	0.0391
341	0.071457					0.090946												0.058214	0.037732
342	0.068452					0.091373												0.052984	0.042208
343	0.071304					0.09151												0.053338	0.041136
344	0.067096					0.087597												0.058762	0.041961
345	0.07088					0.089028												0.052984	0.043937
346	0.069548					0.092697												0.055599	0.047191
347	0.064728					0.092439												0.058653	0.045154
348	0.067709					0.088404												0.051879	0.043461
349	0.065293					0.08679												0.056485	0.04207
350	0.068028					0.0939												0.054595	0.044082
351	0.065776					0.092058												0.057202	0.043461
352	0.06811					0.089926												0.056628	0.043329
353	0.063561					0.087414												0.054064	0.043817
354	0.069465					0.093093												0.053752	0.044269
355	0.069253					0.090581												0.055987	0.044672
356	0.069784					0.090825												0.053929	0.044377
357	0.066165					0.095225												0.055498	0.041504
358	0.066943					0.096047												0.056451	0.042076
359	0.066448					0.0858												0.056072	0.038937
360	0.064126					0.088008												0.055144	0.044811
361	0.070668					0.09288												0.054713	0.042431
362	0.068853					0.092819												0.053659	0.039684
363	0.066873					0.10063												0.056569	0.041865
364	0.06461					0.089104												0.053229	0.041714
365	0.072035					0.093946												0.055186	0.040383
366	0.07504					0.085054												0.057075	0.039407
367	0.069949					0.094905												0.053575	0.042678
368	0.063549					0.088678												0.0557	0.040961
369	0.072471					0.088876												0.055194	0.042745
370	0.069395					0.096869												0.05581	0.037961
371	0.062901																	0.052545	0.039329
372	0.063997																	0.05344	0.040515
373	0.06864																	0.057497	0.035744
374	0.065953																	0.055793	0.037889
375	0.068805																	0.051727	0.042708
376	0.066012																	0.058214	0.037238
377	0.063408																	0.055608	0.040015
378	0.063243																	0.05306	0.039419
379	0.067886																	0.053532	0.038907
380	0.062759																	0.05225	0.037467
381	0.070962																	0.053836	0.035322
382	0.065706																	0.051854	0.037648
383	0.069713																	0.053954	0.035154
384	0.071528																	0.056502	0.036865
385	0.070279																	0.055152	0.033792
386	0.070632																	0.056055	0.037196
387	0.061958																	0.055203	0.035828
388	0.064916																	0.053794	0.038841
389	0.064857																	0.056004	0.036967
390	0.06943																	0.055186	0.040214
391	0.06547																	0.053035	0.035431
392	0.068181																	0.055186	0.036491
393	0.065446																	0.056055	0.034027
394	0.064716																	0.051449	0.038919
395	0.065883																	0.051702	0.034545
396	0.069265																	0.054697	0.038473
397	0.06679																	0.05295	0.035889
398	0.066601																	0.054283	0.037865
399	0.073449																	0.053305	0.035744
400	0.067203																	0.051761	0.032015
401	0.066436																	0.053153	0.037063
402	0.06501																	0.053296	0.037244
403	0.071881																	0.052773	0.037244
404	0.068523																	0.0543	0.037588
405	0.06778																	0.052073	0.0386
406	0.064551																	0.057269	0.032677
407	0.06765																	0.055743	0.0339
408	0.065847																	0.052048	0.036828
409	0.065741																	0.051989	0.036612
410	0.067627																	0.053575	0.035919
411	0.068523																	0.054562	0.03175
412	0.068664																	0.053085	0.039732
413	0.072035																	0.055802	0.03628
414	0.069277																	0.053271	0.03381
415	0.06402																	0.052318	0.034298
416	0.069501																	0.05484	0.03234
417	0.065788																	0.055532	0.03534
418	0.06765																	0.051356	0.036136
419	0.069477																	0.052604	0.036111
420	0.067285																	0.055945	0.035316
421	0.06712																	0.056038	0.034515
422	0.067485																	0.058695	0.035509
423	0.068193																	0.056966	0.035316
424	0.070891																	0.05096	0.032696
425	0.066389																	0.048243	0.036238
426	0.068475																	0.052309	0.035985
427	0.063313																	0.057269	0.036593
428	0.072129																	0.057463	0.039961
429	0.06897																	0.05236	0.034648
430	0.070467																	0.057573	0.034202
431	0.070797																	0.051137	0.033563
432	0.069065																	0.050951	0.036003
433	0.067285																	0.057193	0.036461
434	0.071174																		0.033659
435	0.06798																		0.03328
436	0.071174																		0.034846
437	0.068723																		0.034322
438	0.065034																		0.033852
439	0.067851																		0.033364
440	0.063608																		0.035461
441	0.066743																		0.033557
442	0.074392																		0.035009
443	0.067874																		0.031804
444	0.068405																		0.035931
445	0.067662																		0.036925
446	0.068393																		0.033105
447	0.065765																		0.032846
448	0.071269																		0.036027
449	0.07055																		0.032262
450	0.070066																		0.035087
451	0.070314																		0.032894
452	0.067686																		0.034798
453	0.066814																		0.038648
454	0.066201																		0.037714
455	0.067815																		0.034569
456	0.069289																		0.035262
457	0.06712																		0.03096
458	0.066566																		0.034485
459	0.068169																		0.031346
460	0.0693																		0.032226
461	0.070998																		0.034196
462	0.068251																		0.036907
463	0.072447																		0.033744
464	0.069171																		0.031961
465	0.068723																		0.03728
466	0.071115																		0.033081
467	0.067014																		0.031322
468	0.070125																		0.034888
469	0.073979																		0.031906
470	0.068688																		0.03619
471	0.067721																		0.033882
472	0.070821																		0.033485
473	0.069395																		0.036304
474	0.069489																		0.035376
475	0.065941																		0.031183
476	0.070927																		0.033238
477	0.072011																		0.032087
478	0.070078																		0.036244
479	0.064574																		0.033804
480	0.065647
481	0.066543
482	0.06659
483	0.067733
484	0.068558
485	0.070385
486	0.067438
487	0.070762
488	0.068593
489	0.071257
490	0.066684
491	0.071375
492	0.067049
493	0.071269
494	0.067096
495
496
497
498
499
500
501
502
503
504
505
