# Supplementary material for: T-Plastin reinforces membrane protrusions to bridge matrix gaps during cell migration
Source: Nat Commun. 2020 Sep 23;11:4818. doi: 10.1038/s41467-020-18586-3 (PMC7511357; doi:10.1038/s41467-020-18586-3)
Supplement: Supplementary file 13 — Source data [file 41467_2020_18586_MOESM13_ESM.zip › 7d.xlsx]

## Sheet: Sheet1
Lamellipodia ICQ	Lamellipodia Scrambled ICQ	Cyto ICQ	Cyto Scrambled ICQ
0.249852	0.002321	-0.029594	-0.05674
0.176862	-0.036526	-0.012107	-0.071399
0.157178	-0.050555	-0.099192	-0.135523
0.226374	-0.013835	-0.102002	-0.138235
