# Supplementary material for: T-Plastin reinforces membrane protrusions to bridge matrix gaps during cell migration
Source: Nat Commun. 2020 Sep 23;11:4818. doi: 10.1038/s41467-020-18586-3 (PMC7511357; doi:10.1038/s41467-020-18586-3)
Supplement: Supplementary file 13 — Source data [file 41467_2020_18586_MOESM13_ESM.zip › s4e.xlsx]

## Sheet: Sheet1
diameter	WT		1_9
6.53	16	12	7	12
6.6	18	15	5	10
6.68	5	20	8	9
6.75	15	16	11	14
6.82	19	21	19	9
6.9	20	26	22	20
6.97	28	28	32	28
7.05	39	53	27	36
7.12	36	58	47	56
7.2	41	73	66	66
7.28	67	80	78	62
7.35	72	78	79	95
7.43	73	111	91	107
7.5	87	104	127	117
7.58	93	111	117	125
7.65	92	125	111	121
7.72	99	101	139	140
7.8	124	128	152	152
7.88	109	117	134	136
7.95	121	136	164	142
8.02	118	139	155	153
8.1	108	123	159	157
8.18	117	128	154	165
8.25	109	117	158	144
8.32	101	118	144	156
8.4	118	102	155	138
8.48	118	108	134	165
8.55	107	107	129	136
8.62	101	95	118	132
8.7	99	71	126	118
8.78	86	86	120	111
8.85	88	83	119	115
8.93	93	69	98	127
9	95	76	83	93
9.07	77	68	109	106
9.15	55	78	84	87
9.23	70	58	76	81
9.3	68	50	77	74
9.38	61	66	75	77
9.45	59	55	65	64
9.53	65	41	70	57
9.6	53	51	53	66
9.68	58	49	56	70
9.75	56	36	55	49
9.82	49	35	42	53
9.9	42	31	44	50
9.98	34	30	54	46
10.05	34	25	44	43
10.12	35	34	35	41
10.2	34	31	33	43
10.28	39	28	42	31
10.35	32	33	30	31
10.43	28	17	28	34
10.5	27	15	32	31
10.57	31	21	33	37
10.65	18	15	23	20
10.73	18	14	19	28
10.8	27	17	19	22
10.88	10	19	24	28
10.95	18	16	26	19
11.03	14	17	21	23
11.1	17	9	17	11
11.18	13	11	17	17
11.25	21	11	23	18
11.32	12	6	14	10
11.4	13	11	18	19
11.48	13	13	10	11
11.55	15	7	10	14
11.62	15	11	14	15
11.7	9	11	8	12
11.78	14	4	20	15
11.85	11	8	15	20
11.93	7	5	10	12
12	8	6	8	9
12.07	9	9	9	19
12.15	11	11	8	8
12.23	7	8	12	3
12.3	11	7	8	4
12.38	7	3	4	6
12.45	8	6	4	7
12.53	9	5	6	9
12.6	8	13	4	5
12.68	10	4	3	3
12.75	4	3	3	4
12.82	3	4	8	8
12.9	10	2	5	6
12.98	2	4	4	6
13.05	6	2	5	4
13.12	6	4	6	3
13.2	4	4	5	3
13.28	4	4	2	6
13.35	4	3	5	5
13.43	4	1	4	2
13.5	2	3	2	1
13.58	5	4	5	2
13.65	4	0	3	3
13.73	8	4	1	2
13.8	2	0	1	0
13.88	2	6	5	6
13.95	3	5	2	5
14.03	2	0	2	3
14.1	3	1	2	1
14.18	3	1	2	2
14.25	0	2	0	1
14.33	6	1	1	7
14.4	1	1	1	0
14.48	4	4	2	3
14.55	2	0	4	2
14.62	3	2	2	4
14.7	2	2	3	2
14.78	0	2	2	3
14.85	2	2	5	1
14.93	1	0	2	1
15	0	2	3	1
15.08	4	0	0	3
15.15	1	2	1	1
15.23	2	1	2	2
15.3	1	1	2	2
15.38	1	2	2	0
15.45	2	1	1	2
15.53	1	2	0	2
15.6	2	1	2	0
15.68	3	1	0	1
15.75	0	0	1	1
15.83	0	1	0	1
15.9	3	1	0	0
15.98	0	1	0	1
16.05	0	0	0	2
16.12	2	1	2	0
16.2	1	0	0	0
16.27	2	1	0	0
16.35	0	1	0	0
16.43	3	0	0	2
16.5	1	0	0	0
16.58	2	0	1	1
16.65	1	0	0	0
16.73	0	0	4	0
16.8	0	0	0	1
16.88	1	0	0	0
16.95	0	0	1	0
17.02	1	2	1	0
17.1	0	0	0	0
17.18	0	0	0	0
17.25	1	0	1	0
17.33	0	1	0	2
17.4	1	1	0	0
17.48	0	1	0	0
17.55	0	0	1	1
17.62	2	0	0	0
17.7	0	0	0	0
17.77	0	2	0	1
17.85	1	1	0	0
17.93	0	0	0	0
18	0	0	0	0
18.08	0	1	0	1
18.15	1	0	0	0
18.23	0	0	1	0
18.3	0	0	0	0
18.38	0	0	1	0
18.45	0	0	1	0
18.52	0	0	0	1
18.6	0	0	1	0
18.68	0	0	1	0
18.75	0	0	0	0
18.83	0	0	0	1
18.9	0	0	0	0
18.98	0	0	0	0
19.05	0	0	0	0
19.12	1	0	1	0
19.2	0	0	0	0
19.27	1	0	0	0
19.35	0	0	0	0
19.43	0	0	0	0
19.5	0	0	0	0
19.58	0	0	1	0
19.65	0	0	0	1
19.73	0	0	0	0
19.8	0	0	0	0
19.88	0	0	0	0
19.95	0	0	0	0
20.02	0	0	0	0
20.1	0	0	0	0
20.18	0	0	0	0
20.25	1	0	1	0
20.33	0	0	0	1
20.4	0	0	1	0
20.48	0	0	0	0
20.55	1	0	0	0
20.62	0	0	0	0
20.7	0	0	0	0
20.78	0	0	0	0
20.85	0	0	0	0
20.93	0	0	0	0
21	0	0	0	0
21.08	0	0	0	0
21.15	0	0	0	0
21.23	0	0	0	0
21.3	0	0	0	0
21.38	0	0	0	0
21.45	0	0	0	0
21.53	0	0	0	0
21.6	0	0	0	0
21.68	0	0	0	0
21.75	0	0	0	0
21.83	0	0	0	0
21.9	1	0	0	0
21.98	0	0	0	0
22.05	0	0	0	0
22.12	0	0	0	0
22.2	0	0	0	0
22.28	0	0	0	0
22.35	0	1	0	0
22.43	0	0	0	0
22.5	0	0	0	0
22.58	0	0	1	0
22.65	0	0	0	0
22.73	1	0	0	0
22.8	1	0	0	0
22.88	0	0	0	0
22.95	0	0	0	0
23.03	0	0	0	0
23.1	0	1	0	0
23.18	0	0	0	0
23.25	0	0	0	0
23.33	0	0	0	1
23.4	0	0	0	0
23.48	0	0	0	0
23.55	0	0	0	0
23.62	0	0	0	0
23.7	0	0	0	0
23.78	0	0	0	0
23.85	0	0	0	0
23.93	0	0	0	0
24	0	0	0	0
24.08	0	0	0	0
24.15	1	0	0	0
24.23	0	0	0	0
24.3	0	0	0	0
24.38	0	0	0	0
24.45	0	0	0	0
24.53	0	0	0	0
24.6	0	0	0	0
24.68	0	0	0	0
24.75	0	0	0	0
24.83	0	0	0	0
24.9	0	0	0	0
24.98	0	0	0	0
25.05	0	0	0	0
25.12	0	0	0	0
25.2	0	0	0	0
25.28	0	0	0	0
25.35	0	0	0	0
25.43	0	0	0	0
25.5	0	0	0	0
25.58	0	0	0	0
25.65	0	0	0	0
25.73	0	0	0	0
25.8	0	0	0	0
25.88	0	0	0	0
25.95	0	0	0	0
26.03	0	0	0	0
26.1	0	0	0	0
26.18	0	0	0	0
26.25	0	0	0	0
26.33	0	0	0	0
26.4	0	0	0	0
26.48	0	0	0	0
26.55	0	0	0	0
26.62	0	0	0	0
26.7	0	0	0	0
26.78	0	0	0	0
26.85	0	0	0	0
26.93	0	0	0	0
27	0	0	0	0
27.08	0	0	0	0
27.15	0	0	0	0
27.23	0	0	0	0
27.3	0	0	0	0
27.38	0	0	0	0
27.45	0	0	0	0
27.53	0	0	0	0
27.6	0	0	0	0
27.68	0	0	0	0
27.75	0	0	0	0
27.83	0	0	0	0
27.9	0	0	0	0
27.98	0	0	0	0
28.05	0	0	0	0
28.12	0	0	0	0
28.2	0	0	0	0
28.28	0	0	0	0
28.35	0	0	0	0
28.43	0	0	0	0
28.5	0	0	0	0
28.58	0	0	0	0
28.65	0	0	0	0
28.73	0	0	0	0
28.8	0	0	0	0
28.88	0	0	0	0
28.95	0	0	0	0
29.03	0	0	0	0
29.1	0	0	0	0
29.18	0	0	0	0
29.25	0	0	0	0
29.33	0	0	0	0
29.4	0	0	0	0
29.48	0	0	0	0
29.55	0	0	0	0
29.62	0	0	0	0
29.7	0	0	0	0
29.78	0	0	0	0
29.85	0	0	0	0
29.93	0	0	0	0
30	0	0	0	0
30.08	0	0	0	0
30.15	0	0	0	0
30.23	0	0	0	0
30.3	0	0	0	0
30.38	0	0	0	0
30.45	0	0	0	0
30.53	0	0	0	0
30.6	0	0	0	0
30.68	0	0	0	0
30.75	0	0	0	0
30.83	0	0	0	0
30.9	0	0	0	0
30.98	0	0	0	0
31.05	0	0	0	0
31.13	0	0	0	0
31.2	0	0	0	0
31.28	0	0	0	0
31.35	0	0	0	0
31.43	0	0	0	0
31.5	0	0	0	0
31.58	0	0	0	0
31.65	0	0	0	0
31.73	0	0	0	0
31.8	0	0	0	0
31.88	0	0	0	0
31.95	0	0	0	0
32.03	0	0	0	0
32.1	0	0	0	0
32.17	0	0	0	0
32.25	0	0	0	0
32.33	0	0	0	0
32.4	0	0	0	0
32.48	0	0	0	0
32.55	0	0	0	0
32.62	0	0	0	0
32.7	0	0	0	0
32.78	0	0	0	0
32.85	0	0	0	0
32.92	0	0	0	0
33	0	0	0	0
33.08	0	0	0	0
33.15	0	0	0	0
33.23	0	0	0	0
33.3	0	0	0	0
33.38	0	0	0	0
33.45	0	0	0	0
33.53	0	0	0	0
33.6	0	0	0	0
33.67	0	0	0	0
33.75	0	0	0	0
33.83	0	0	0	0
33.9	0	0	0	0
33.98	0	0	0	0
34.05	0	0	0	0
34.12	0	0	0	0
34.2	0	0	0	0
34.28	0	0	0	0
34.35	0	0	0	0
34.42	0	0	0	0
34.5	0	0	0	0
34.58	0	0	0	0
34.65	0	0	0	0
34.73	0	0	0	0
34.8	0	0	0	0
34.88	0	0	0	0
34.95	0	0	0	0
35.03	0	0	0	0
35.1	0	0	0	0
35.18	0	0	0	0
35.25	0	0	0	0
35.33	0	0	0	0
35.4	0	0	0	0
35.48	0	0	0	0
35.55	0	0	0	0
35.62	0	0	0	0
35.7	0	0	0	0
35.78	0	0	0	0
35.85	0	0	0	0
35.93	0	0	0	0
