# Supplementary material for: T-Plastin reinforces membrane protrusions to bridge matrix gaps during cell migration
Source: Nat Commun. 2020 Sep 23;11:4818. doi: 10.1038/s41467-020-18586-3 (PMC7511357; doi:10.1038/s41467-020-18586-3)
Supplement: Supplementary file 13 — Source data [file 41467_2020_18586_MOESM13_ESM.zip › s4h.xlsx]

## Sheet: Sheet1
time (min)	WT (Control)																		WT (MbCD)
0	1	1	1	1	1	1	1	1	1	1	1	1	1	1	1	1	1		1	1	1	1	1	1	1	1	1	1	1	1	1	1	1	1	1	1	1	1	1	1	1	1	1	1	1	1	1	1	1
0.5	0.978995	1.00742	1.04103	1.25564	1.14221	1.34746	0.992383	0.887972	1.04191	1.20278	1.41811	1.12927	1.2287	0.733333	0.873077	1.02114	0.897749		1.06848	1.05205	0.874394	1.09772	0.9843	1.02623	1.07667	1.14976	0.866615	0.962145	1.15642	0.862783	0.910382	1.0669	1.04359	1.18105	1.09734	0.952548	1.04212	1.03959	1.052	1.00199	1.11287	0.944345	1.00633	0.917774	1.06562	1.10518	0.911912	1.28676	1.16317
1	1.02192	0.911565	1.05098	1.07218	1.26778	1.79831	1.01632	1.05778	1.07081	1.46021	1.49338	1.19756	1.17937	0.961194	1.05192	0.982587	1.04128		1.1771	1.06484	0.877089	1.14842	0.878019	1.01858	1.0881	1.15169	0.864275	1.00946	1.25316	0.847896	1.063	1.39448	1.03611	1.31472	1.12602	0.899824	0.934477	0.913155	0.979415	0.994538	1.29406	1.01436	1.10021	0.991145	1.17432	1.07012	0.785786	1.87567	1.14521
1.5	1.06758	0.824985	0.998492	1.06015	1.13767	1.94492	1.09032	0.917453	1.38439	1.68888	1.56203	1.21341	1.21076	0.81791	1.18942	0.982587	1.16886		1.38725	1.15342	0.895957	1.24835	0.933575	0.957377	1.07333	1.11884	0.859594	0.928496	1.39602	0.871845	1.12156	1.41931	1.0274	1.36379	1.12295	0.954306	1.17629	0.851852	0.83857	0.937934	1.43366	0.994614	1.1403	0.925996	1.17512	1.0564	0.914915	2.31083	1.21856
2	0.989954	0.687693	1.04525	1.03008	1.24054	2.13983	0.919478	0.996462	1.37428	1.77613	1.78246	1.16829	1.28072	0.842786	1.30385	0.922886	1.10507		1.63636	1.17534	0.957951	1.34607	0.998792	1.0306	1.07238	1.15845	0.870515	1.00526	1.49096	0.891262	1.21384	1.57241	1.03985	1.48393	1.1291	0.966608	1.15289	0.888889	0.793066	0.899702	1.50495	0.983842	1.16561	1	1.15419	1.0625	0.823824	2.19318	1.21707
2.5	1.0137	0.689549	1.04012	1.03759	1.20726	2.16864	0.845484	0.941038	1.21387	1.82982	1.87014	1.10732	1.13991	0.961194	1.5	0.939055	1.22889		1.83235	1.22648	0.797305	1.39824	1.27778	0.983607	1.11238	1.21063	0.875195	0.956887	1.64647	0.862136	1.43035	1.82276	1.02615	1.68697	1.10348	0.980668	1.1014	0.915709	0.890574	0.880338	1.70297	1.1526	1.15612	1.0759	1.16787	1.07317	0.8999	2.14439	1.24551
3	0.824658	0.583797	1.06395	1.11278	1.34342	2.23475	0.762786	0.84434	1.22977	2.0163	1.98428	1.18171	1.21166	1.16517	1.65962	0.909204	1.25797		2.01417	1.22831	0.831267	1.55841	1.54831	1.04153	1.10429	1.16425	0.898596	0.914826	1.72423	0.84466	1.72671	1.82276	1.03238	2.21151	1.04816	0.970123	1.08112	0.846743	0.87649	0.858987	1.89406	1.15619	1.17089	1.24794	1.22061	1.08994	0.84985	2.13168	1.2485
3.5	0.978082	0.53927	1.07481	1.18195	1.50832	2.15169	0.744287	1.02476	1.36705	2.01055	2.12448	1.22073	0.982063	1.18308	1.77019	0.905473	1.31144		2.21842	1.29132	0.894879	1.54666	1.86111	1.05574	1.04143	1.14686	0.881435	0.860147	1.75407	0.877023	1.96451	2.25793	1.01743	2.54146	1.07172	1	1.03744	0.890166	0.889491	0.885303	2.23564	1.16338	1.07806	1.38963	1.27174	1.13262	0.936937	2.00067	1.07186
4	0.9379	0.642548	1.06365	1.23759	1.5174	2.32881	0.869423	0.770047	1.52168	1.99808	2.11704	1.22927	0.886099	1.05871	1.97212	0.920398	1.00094		2.36009	1.30685	0.89434	1.78839	1.79952	1.06995	1.03333	1.20966	0.885335	0.896951	1.69801	0.852427	2.02839	2.37103	1.01121	2.76819	1.01742	1	1.02184	0.9106	0.887324	0.925025	2.5396	1.18133	1.11076	1.85958	1.29831	1.04268	0.901902	1.98262	1.0494
4.5	1.0274	0.68893	1.04766	1.34887	1.63994	2.31356	1.05767	0.676887	1.66474	2.04794	2.18197	1.21463	0.836771	1.06965	2.06442	0.962687	0.905253		2.45336	1.38356	0.872776	1.85966	2.02174	1.15301	1.01143	1.13237	0.902496	0.842271	1.62477	0.985113	2.01242	2.71034	1.02491	3.11337	0.742828	1.01757	0.915757	1.14304	0.84182	0.908143	2.89703	1.19749	1.12025	2.08918	1.42995	1.16921	0.860861	2.06217	1.19012
5	1.0274	0.88188	1.0905	1.49624	1.72617	2.5339	1.27639	0.678066	1.70665	2.01965	2.366	1.2	0.988341	1.14229	2.275	0.995025	0.93152		2.46163	1.44749	0.911051	1.85305	2.06159	1.14863	1.04476	1.14106	0.972699	0.759201	1.67631	0.972168	2.14197	2.89724	1.04981	3.35195	0.849385	1.01757	0.820593	1.44444	0.804984	0.88282	2.94059	1.21724	1.15717	2.44719	1.4368	1.05793	0.920921	1.89305	0.937126
5.5	1.12237	0.98825	1.10709	1.54887	1.8941	2.69746	1.43961	0.629717	1.68208	2.01151	2.49586	1.15854	1.06278	1.20199	2.32692	0.960199	0.924015		2.51948	1.46667	0.798922	1.83982	2.05797	1.15082	1.04524	1.07633	1.02028	0.759201	1.8038	0.897087	2.16327	3.30207	1.03736	3.67005	0.961066	1.05272	0.904836	1.68199	0.796316	0.894737	3.11386	1.24057	1.37658	2.74636	1.40056	1.0686	0.910911	1.96925	0.802395
6	1.04292	1.04329	1.08145	1.61353	1.99092	2.69576	1.58215	0.90566	1.96098	2.03595	2.62903	1.17195	1.38386	1.29353	2.36635	0.922886	1.02158		2.51594	1.56895	0.730997	1.99192	2.03502	1.09399	0.998095	1.05894	1.05694	0.801262	1.81284	0.840777	2.14197	3.53034	1.066	3.84772	1.11475	1.02109	1.0234	1.72669	0.7974	0.909136	3.1198	1.33034	1.69726	2.716	1.37238	1.09604	0.817818	2.05682	0.860778
6.5	1.22922	1.30921	1.10015	1.75489	2.1997	3.05508	1.77258	1.0342	2.06647	2.0326	2.69148	1.24146	1.62332	1.34328	2.54423	0.828358	0.950281		2.54545	1.53699	0.766038	1.88391	2.19928	1.06667	0.999048	1.12077	1.13963	0.950578	1.83273	0.853722	2.1047	3.84828	1.0274	4.01692	1.26947	1.05272	1.35101	1.96552	1.06284	0.902185	3.34257	1.41652	1.71308	2.90323	1.33253	1.0564	0.938939	2.06684	0.931138
7	1.26393	1.41744	1.06667	1.84962	2.41755	3.26864	1.92383	1.06368	2.12139	1.96117	2.82093	1.17439	1.72287	1.43184	2.32692	0.736318	0.878987		2.55254	1.51142	0.77035	2.05437	1.95169	1.08525	1.00619	0.982609	1.21607	0.988433	1.87432	0.970227	2.23425	3.99241	0.993773	4.3401	1.34119	1.04394	1.78783	2.24649	1.37053	0.901192	3.14851	1.35907	2.00211	2.86654	1.21618	1.04116	0.876877	2.03676	0.973054
7.5	1.38539	1.52505	1.10015	1.98947	2.65507	3.3339	2.11861	1.14741	2.09538	2.17929	2.78908	1.22561	1.85202	1.45771	2.49904	0.748756	1.04597		2.55018	1.5379	0.707278	2.10801	1.98188	1.15191	1.02952	1.10338	1.34867	1.05994	1.8481	0.987055	2.35315	4.28552	0.992528	4.62944	1.43443	1.07381	1.95008	2.27969	1.53738	0.896226	3.25347	1.36086	2.1308	2.93612	1.1405	1.01524	0.812813	2.17914	0.902695
8	1.43014	2.1175	1.08235	2.11128	2.85779	3.38051	2.69423	1.36321	2.21243	2.38639	3.0244	1.18171	2.06368	1.46468	2.38269	0.788557	1.34615		2.59858	1.50228	0.633962	2.11389	1.9215	1.14973	1.02714	1.11498	1.39392	1.03891	1.86257	0.974757	2.22538	4.03034	1.02615	4.67174	1.45594	1.09666	2.35413	2.42401	1.73239	0.903674	3.53663	1.3465	2.25527	3.10626	1.15177	1.28811	0.78979	2.1377	1
8.5	1.5379	2.77242	1.09955	2.31579	2.88048	3.36017	3.08814	1.3408	2.1763	2.407	2.90033	1.25976	2.09148	1.49652	2.46442	0.922886	1.39118		2.65053	1.52785	0.642588	2.1565	2.07729	1.09617	1.02048	1.10242	1.52418	1.15457	1.82278	1.01424	2.41704	4.11931	1.04732	4.92893	1.42725	1.09315	2.81435	2.33589	1.89274	0.887786	3.37426	1.41113	2.68038	2.94687	1.16304	1.60366	0.827828	2.19519	1.04491
9	1.54521	3.13853	1.06184	2.39398	3.04992	3.73729	3.46355	1.45519	2.09827	2.52253	2.92308	1.29634	2.33004	1.49254	2.8	1	1.70544		2.72727	1.58721	0.697035	2.19177	1.9686	1.14426	1.04286	1.12464	1.59516	1.18402	1.81284	0.908091	2.59272	4.07379	1.1731	5.18613	1.45594	1.06678	3.07488	2.447	2.07584	0.889772	3.27822	1.42011	2.87025	3.13409	1.20451	1.77134	0.88989	2.1992	0.976048
9.5	1.58904	3.26283	1.06697	2.4406	3.11649	3.99492	3.62894	1.57665	2.16763	2.54842	2.9694	1.38537	2.36682	1.72438	3.43365	1.11692	1.86679		2.62102	1.66027	0.812399	2.16973	1.76932	1.11475	1.02571	1.08889	1.76287	1.17666	1.80289	0.999353	2.63354	4.18414	1.35741	5.5753	1.42725	1.07381	3.02028	2.62324	2.17118	0.892254	4.09208	1.386	2.96941	3.13725	1.27738	1.85061	0.874875	2.24198	0.974551
10	1.64932	3.46568	0.901659	2.43158	3.33434	4.4	3.8988	1.66274	2.16474	2.55944	3.03681	1.4622	2.61794	1.45075	3.80096	1.25995	1.95028		2.61983	1.70137	0.885714	2.26304	1.84903	1.1082	0.99381	1.11401	1.76677	1.27234	1.8689	0.958576	2.6087	4.43103	1.27895	5.76819	1.43238	1.14587	3.16849	2.45722	2.14193	0.875372	3.40396	1.41472	3.12869	3.2062	1.35306	2.20122	0.790791	2.37032	1.05689
10.5	1.70411	3.65801	1.02594	2.77444	3.36309	4.43475	4.03047	1.62382	2.19942	2.61601	3.13648	1.5561	2.73812	1.52338	3.98846	1.39428	2.32739		2.65289	1.7589	0.943396	2.43865	1.95531	1.15628	0.929524	1.09372	1.85179	1.35121	2.02622	0.972168	2.75599	4.63379	1.32877	5.99662	1.43238	1.13533	3.09048	2.38697	2.04875	0.867925	4.2	1.41472	3.09283	3.07717	1.3905	2.50152	0.868869	2.32219	1.01198
11	1.80457	3.94187	1.07903	2.88722	3.45083	4.60254	4.25462	1.70991	2.09538	2.73682	3.17783	1.6878	2.6861	1.59403	4.50192	1.53731	2.34522		2.69421	1.73242	1.08086	2.51874	1.9372	1.14098	0.85	1.10338	1.91576	1.42166	2.11302	1.01359	2.58208	4.47793	1.26152	6.30626	1.52561	1.10545	3.00624	2.24138	2.07692	0.878352	4.27921	1.45242	3.30169	3.29602	1.49477	2.98476	0.856857	2.42447	1.01048
11.5	1.86575	4.1243	1.06938	3.27519	3.52194	4.54492	4.35365	1.75708	2.39595	2.69847	3.30273	1.76707	2.67982	1.62587	4.48462	1.59826	2.46248		2.71901	1.72694	1.19299	2.3806	2.02778	1.17705	0.828571	1.12464	1.96022	1.39642	2.10579	0.900324	2.72582	4.5069	1.2665	6.35702	1.53996	1.07733	3.06708	2.21201	1.91224	0.88431	3.59505	1.47038	3.18882	3.25047	1.49316	3.08537	0.796797	2.54211	0.914671
12	1.86667	3.89301	1.06335	3.33684	3.63389	4.67034	4.29597	1.93868	2.4552	2.72531	3.27006	1.81585	2.85381	1.63781	4.52019	1.67413	2.65103		2.76505	1.69772	1.23235	2.36223	1.99638	1.19891	0.961429	1.12947	2.11934	1.43113	2.25769	0.809061	2.75776	4.57862	1.46451	6.49915	1.4959	1.08612	3.45242	2.72669	2.02925	1.02532	4.30198	1.41652	3.31118	3.12587	1.5467	3.54726	1.05305	2.57553	0.913174
12.5	1.94338	4.1744	1.04404	3.14436	3.71256	4.85763	4.44287	1.97406	2.43931	2.72915	3.27833	1.86585	3.03229	1.78507	4.57692	1.93284	2.62664		2.57261	1.76895	1.31267	2.37179	2.10628	1.15191	1.14333	1.12754	2.26053	1.51209	2.39241	0.817476	2.83585	4.74483	1.53176	6.56345	1.48566	1.10369	3.56162	2.24393	1.97616	0.889275	4.64653	1.41472	3.16456	3.16825	1.593	3.8003	0.650651	2.6611	0.959581
13	1.96804	4.46382	1.02956	3.29624	3.81997	4.89746	4.50925	1.89623	2.3974	2.66155	3.40323	1.9378	3.1139	1.97214	4.93558	2.22139	2.803		2.5242	1.76804	1.32237	2.40044	2.21135	1.19344	1.26476	1.08696	2.33619	1.61725	2.42767	0.838835	2.91216	4.65241	1.5056	6.69712	1.46619	1.03163	3.47582	2.34994	2.12243	0.914598	4.48416	1.43986	3.30907	3.3093	1.59783	3.85061	0.830831	2.73663	0.904192
13.5	2.10868	4.37786	1.0721	3.32481	3.81241	5.06525	4.41785	1.94693	2.40029	2.69942	3.33292	1.96098	3.16413	1.81891	5.3375	2.53358	2.95872		2.61511	1.87489	1.32668	2.3975	2.19082	1.21749	1.47571	1.0686	2.32527	1.52576	2.49458	0.934628	2.99024	4.86966	1.48692	6.79019	1.52357	1.16344	3.78471	2.52363	2.10834	0.919067	4.62277	1.42011	3.26688	3.24794	1.58776	3.48933	0.833834	2.64171	1.08383
14	2.02009	4.4329	1.10287	3.32481	3.84418	4.92881	4.41023	1.92925	2.43064	2.69655	3.36435	1.9939	3.27085	2.00995	5.22885	2.8296	2.92026		2.82999	1.8895	1.41132	2.38942	2.20048	1.22623	1.64048	1.08889	2.44462	1.52681	2.35081	0.924272	3.22449	5.05034	1.36613	6.83587	1.49795	1.19684	3.87363	2.57599	2.09859	0.903674	4.54752	1.43806	3.40612	3.39848	1.52295	3.80488	1.10811	2.69251	1.2994
14.5	2.16073	4.43537	1.1095	3.52932	3.93041	5.24576	4.48966	1.98939	2.50145	2.69128	3.41398	2	3.39193	1.92139	5.38558	2.75622	3.07505		2.82763	1.83744	1.48733	2.44526	2.38285	1.15519	1.76857	1.09662	2.41498	1.5184	2.44033	0.812298	3.29725	4.95793	1.33748	6.77834	1.52049	1.23902	4.23245	2.56194	2.17335	0.919563	4.56733	1.4632	3.31962	3.37381	1.80636	3.4375	0.995996	2.72259	1.27994
15	2.13425	4.36797	1.0917	3.43759	4.12405	5.11102	4.3852	1.99764	2.53757	2.70134	3.45079	1.99146	3.68879	2.08955	5.44904	2.90547	3.09099		2.82999	1.74612	1.61078	2.58046	2.3744	1.12022	1.9481	0.988406	2.40718	1.49317	2.47107	0.847896	3.58296	5.06828	1.31631	7.03215	1.50512	1.2355	3.92044	2.54023	2.09642	0.935948	4.62772	1.43806	3.33861	3.61986	1.71739	3.81555	0.952953	2.71056	1.16467
15.5	2.19543	4.58751	1.0905	3.49624	4.07716	5.13305	4.43526	1.95519	2.57659	2.65244	3.44086	2.02927	3.69955	1.99204	5.61058	3.45398	3.30113		2.88312	1.75799	1.61509	2.59589	2.42754	1.02623	2.03857	1.12754	2.33151	1.52681	2.54159	0.990291	3.61846	5.34552	1.36862	7.16413	1.55738	1.19332	3.98596	2.46105	2.19285	0.907646	4.5198	1.40934	3.37553	3.56293	1.68398	3.96037	1.09209	2.82553	1.12425
16	2.18721	4.57205	1.05068	3.59699	4.08775	5.25508	4.38194	1.99646	2.5289	2.65676	3.445	1.99756	3.80179	2.23682	5.89231	3.66294	3.37523		3.01181	1.75342	1.57089	2.60985	2.29469	1.12459	2.1519	1.02802	2.34321	1.55731	2.27577	1.011	3.57941	5.40345	1.38979	7.13536	1.65779	1.12302	4.5507	2.3461	2.15385	0.948361	4.50693	1.40575	3.31224	3.91018	1.79187	3.70427	1.06306	2.83489	1.22305
16.5	2.17443	4.78417	1.11554	3.73835	4.20121	5.39492	4.45267	2.00472	2.56358	2.64669	3.50207	2.09756	4.1722	2.27562	5.63365	3.75124	3.42308		3.03542	1.83927	1.51482	2.63409	2.31522	1.16503	2.20333	1.06377	2.33619	1.61199	2.20163	0.946926	3.49068	5.50552	1.32254	6.97631	1.6998	1.1652	4.38534	2.44061	2.6403	1.07547	4.37921	1.40036	3.29325	3.81847	1.62238	3.76524	1.002	2.91243	1.26198
17	2.23196	4.80643	1.08537	3.68722	4.33737	5.30763	4.57671	2.02241	2.59393	2.65532	3.50993	2.25	4.087	2.07861	5.78173	3.70398	3.34991		3.06612	1.80183	1.48733	2.58707	2.15942	1.13443	2.28095	1.01643	2.49532	1.62776	2.29566	0.926861	3.46051	5.48828	1.401	7.20474	1.72029	1.22496	4.35725	2.46616	2.71614	1.0993	4.68416	1.37522	3.35443	3.83934	1.44686	4.01067	0.987988	3.01537	1.26048
17.5	2.34703	4.93259	1.09442	3.65865	4.34191	5.38644	4.5049	1.98703	2.63873	2.64861	3.50496	2.1378	4.4574	2.16716	5.83846	3.9801	3.29925		3.01771	1.85571	1.47439	2.60911	2.32126	1.04044	2.32238	1.10145	2.29485	1.62986	2.36166	0.832362	3.56699	5.52207	1.37609	7.07107	1.75	1.1283	4.16381	2.43934	2.64355	1.04767	4.5099	1.41113	3.38924	3.83049	1.43478	4.08384	0.976977	2.93984	1.22605
18	2.36073	4.94434	1.09713	3.76842	4.33434	5.35847	4.57454	2.0908	2.66474	2.628	3.49586	2.12439	4.48251	2.20199	5.72885	4.20647	3.3152		3.06257	1.82557	1.43504	2.64291	2.53865	1.05246	2.42333	1.19517	2.40796	1.61935	2.33635	0.944337	3.34161	5.80276	1.37609	7.39932	1.78996	1.21617	4.22309	2.45722	2.58722	1.04568	4.41683	1.39318	3.44304	3.84567	1.52657	3.9314	1.01702	3.05615	1.21856
18.5	2.43379	4.92331	1.0908	3.72481	4.59909	5.40678	4.62894	2.03892	2.68642	2.61553	3.49173	2.1622	4.41166	2.35423	5.79712	4.30348	3.26079		3.3294	1.84749	1.40377	2.52094	2.20411	1.08634	2.60571	1.1285	2.28939	1.74132	2.57414	1.03689	3.43035	5.73586	1.39103	7.35533	1.80738	1.15993	4.16693	2.45083	2.60455	1.11668	4.44554	1.42011	3.45675	4.00949	1.68438	4.07927	1.08609	3.20053	1.27844
19	2.44292	5.17316	1.13152	3.64662	4.57337	5.43305	4.55386	2.06604	2.70376	2.62991	3.51572	2.12195	4.52646	2.25672	5.84327	4.48756	3.48593		3.23849	1.7863	1.4124	2.43277	2.13164	1.10164	2.72571	1.09565	2.48674	2.00105	2.47559	1.15534	3.48713	5.57172	1.36115	7.41117	1.8207	1.19156	4.66303	2.9553	2.75731	1.10924	4.75743	1.39318	3.60232	4.00569	1.71457	4.08537	1.11512	3.1123	1.18263
19.5	2.53151	5.1645	1.14057	3.77143	4.53858	5.61949	4.63547	2.03656	2.79191	2.65101	3.50372	2.01707	4.53901	2.24975	5.88365	4.4204	3.57036		3.15348	1.78356	1.39677	2.47906	2.42633	1.07978	2.74	1.10338	2.51482	2.19558	2.50362	1.10356	3.40905	5.51379	1.25778	7.36887	1.75102	1.11248	4.75039	2.76117	2.76598	1.14846	5.0198	1.38241	3.54536	4.17078	1.71176	3.92226	1.16216	3.21524	1.24251
20	2.38082	5.19357	1.13816	3.69023	4.58699	5.68898	4.65288	2.09434	2.84393	2.60834	3.50207	2.0939	4.76143	2.31244	5.69231	4.6903	3.66604		3.07202	1.7516	1.39784	2.47686	2.37319	1.0612	2.68667	1.10918	2.4337	2.14826	2.65642	1.01812	3.42857	5.6931	1.38854	7.52453	1.75717	1.21793	4.38534	2.95402	2.7844	1.12363	4.39802	1.36086	3.66772	4.04364	1.71135	3.92683	1.2012	3.24398	1.24551
20.5	2.58082	5.39641	1.1264	3.82556	4.65507	5.68475	4.68118	2.13208	2.82948	2.61457	3.51075	2.1061	4.81704	2.30149	6.02692	4.5995	3.70826		3.03896	1.72511	1.37574	2.49008	2.18841	1.06339	2.60143	1.10242	2.37598	2.13144	2.59403	1.00647	3.31322	5.62897	1.41843	7.79019	1.8125	1.10018	4.39782	3.27458	2.81582	1.09633	4.5297	1.38959	3.5211	3.98355	1.70733	3.64787	1.25225	3.31217	1.28293
21	2.55616	5.45083	1.09563	3.85414	4.7761	5.79153	4.67356	2.15094	2.67775	2.61841	3.51985	2.19634	4.99821	2.36915	6.41058	4.70896	3.49812		3.03188	1.71689	1.36173	2.41293	2.28382	1.09508	2.56619	1.10918	2.38456	2.25657	2.44756	1.12621	3.26531	5.68897	1.42964	7.74788	1.90881	1.15817	4.5117	3.14049	2.90683	1.09782	4.39109	1.37343	3.53059	3.91967	1.7339	3.77744	1.34234	3.34225	1.18413
21.5	2.51598	5.51824	1.09834	3.70226	4.61876	5.89915	4.75082	2.16274	2.8685	2.6256	3.52936	2.15244	5.13722	2.37313	6.51346	4.69652	3.73734		3.21606	1.71507	1.36065	2.4504	2.24275	1.0623	2.53714	1.0599	2.37441	2.2408	2.27125	1.09644	3.22449	5.56759	1.42217	8.03553	1.94877	1.16169	4.46646	3.1507	2.85915	1.07547	3.89109	1.38959	3.50949	4.07906	1.74195	3.7378	1.3964	3.19853	1.2021
22	2.63927	5.56092	1.11161	3.66917	4.42663	5.96525	4.72905	2.14151	2.86561	2.65484	3.49752	2.26463	5.03677	2.36915	6.43942	4.801	3.91276		3.15939	1.76804	1.34717	2.43204	2.14251	1.06448	2.54667	1.11401	2.42356	2.15878	2.31555	0.919094	3.09317	5.84207	1.5604	7.8291	1.89754	1.19684	4.31045	3.28608	3.64247	1.0715	4.0396	1.36445	3.57384	4.15623	1.80878	3.71646	1.48649	3.37968	1.17066
22.5	2.49132	5.76376	1.12187	3.71579	4.75794	6.04576	4.74646	2.12264	2.88295	2.66107	3.54921	2.23902	5.08879	2.50547	7.17692	4.8495	3.91745		3.50059	1.73973	1.39623	2.40779	2.11957	1.14536	2.50857	1.03382	2.39314	2.19033	2.39512	0.968285	3.08607	5.58552	1.7335	7.8511	1.90574	1.13708	4.3869	3.29757	3.72156	1.04965	3.92277	1.42549	3.65823	4.21822	1.86272	3.55335	1.44745	3.32152	0.995509
23	2.62009	5.68336	1.13424	3.78045	4.88805	6.0822	4.71055	2.09906	2.7211	2.58581	3.61456	2.37317	5.36771	2.38408	7.50385	4.93035	4.16323		3.46871	1.74703	1.37251	2.36517	2.07729	1.14098	2.53952	1.08406	2.36271	2.08307	2.52984	0.927508	3.12689	5.60138	1.65504	7.9577	1.96414	1.19332	4.62715	3.13921	3.55255	1.04866	3.83663	1.41831	3.73945	4.33207	1.91103	3.61585	1.51952	3.33757	1.01347
23.5	2.44566	5.98949	1.12398	3.66767	5.08775	5.87458	4.72035	2.07311	2.76156	2.58054	3.6464	2.45122	5.40897	2.50647	7.21827	5.02985	4.06098		3.39669	1.81279	1.35094	2.44306	2.0157	1.1071	2.71381	1.0628	2.34399	2.12303	2.54702	0.9411	3.09494	5.63172	1.55791	8.1709	1.98156	1.06854	4.66303	3.29502	3.71831	1.11122	3.76436	1.4237	3.75738	4.3093	1.84662	3.66768	1.42142	3.33021	1.03144
24	2.51963	5.84972	1.12428	3.5609	5.15431	5.90508	4.82916	2.11203	2.71243	2.57862	3.65674	2.6939	5.24574	2.50249	7.30481	5.12438	4.0394		3.39551	1.79909	1.36065	2.41881	1.87319	1.06885	2.65524	1.10918	2.32449	1.93375	2.66004	1.01036	3.46761	5.66345	1.50062	8.15228	2.04098	1.12302	4.33541	3.37037	3.71939	1.19166	3.73069	1.38959	3.73418	4.12777	1.81804	3.71189	1.41842	3.52139	0.965569
24.5	2.34886	6.02103	1.13635	3.57293	5.31165	5.91186	4.79543	2.09198	2.73555	2.58054	3.72953	3.0439	5.74798	2.7791	7.22788	5.16294	4.15666		3.35183	1.79361	1.31752	2.39309	1.97101	1.08962	2.59571	1.01159	2.3869	1.76341	2.71248	0.968932	3.35936	5.71931	1.50311	8.61591	2.09734	1.26362	4.31201	3.19923	3.68364	1.16882	3.88614	1.386	3.89979	4.3308	1.78623	3.72713	1.47948	3.53075	0.88024
25	2.39726	6.16079	1.12851	3.59248	5.33283	5.87627	4.63765	2.1533	2.84249	2.6256	3.75021	3.35854	5.97489	2.93035	7.66154	5.6107	4.14071		3.33648	1.90868	1.28356	2.45775	1.96981	1.09945	2.6881	1.03575	2.39704	1.67087	2.7821	0.813592	3.26531	5.7669	1.50685	8.4467	2.10246	1.15817	4.40562	3.31928	3.67822	1.20655	4.00099	1.40215	3.97574	4.41493	1.80878	3.74238	1.48749	3.48329	0.938623
25.5	2.46941	6.41435	1.13183	3.4391	5.4115	5.81864	4.67356	2.13915	2.81936	2.61505	3.75641	3.4939	6.02422	3.01891	7.79712	5.41169	4.27392		3.28217	1.94429	1.32453	2.49302	2.08937	1.07978	2.77333	0.941063	2.47582	1.52261	2.8047	0.772816	3.24224	5.67517	1.50187	8.39932	2.10656	1.11424	4.56006	3.50958	3.60997	1.16683	4.05842	1.43268	4.18987	4.44466	1.84581	3.80488	1.6026	3.60829	0.802395
26	2.50594	6.46939	1.17677	3.46316	5.49319	5.69831	4.74755	2.14387	2.84249	2.58054	3.78619	3.74634	5.75426	3.0398	7.78077	5.58831	4.20826		3.26564	1.87397	1.34501	2.3953	2.00242	1.0776	2.84952	1.12077	2.54758	1.64458	2.94485	0.921683	3.29547	5.74483	1.5056	8.48562	2.07582	1.15114	4.56474	3.39847	3.52654	1.18918	4.48515	1.44704	4.25844	4.40101	1.74436	3.84604	1.57457	3.58021	0.860778
26.5	2.63105	6.43476	1.15807	3.46466	5.52496	5.70085	4.74429	2.17453	2.77168	2.6117	3.80314	3.92683	6.087	3.01791	7.65577	5.49254	4.16041		3.24557	1.89863	1.51105	2.41881	2.00242	1.0929	2.88952	1.08889	2.59594	1.66772	2.98373	0.875728	3.74623	5.57241	1.47696	8.46531	1.9877	1.08084	4.43682	3.57727	3.44745	1.19811	4.05743	1.44165	4.19937	4.71664	1.85185	3.78049	1.63263	3.54612	0.907186
27	2.57352	6.65677	1.18854	3.42406	5.6475	5.84915	4.69641	2.22759	2.75723	2.63375	3.78329	4.39878	6.21166	3.11741	7.60192	5.6791	4.25235		3.366	1.87854	1.54933	2.4989	2.25	1.11694	3.16857	0.94686	2.63495	1.66141	2.76854	0.858252	3.39663	5.71793	1.48319	8.59898	2.02357	1.06327	4.57722	3.38186	3.32394	1.23337	4.22475	1.41831	4.13608	4.6926	1.83172	3.73933	1.73173	3.63904	1.05988
27.5	2.63562	6.95053	1.18733	3.3188	5.75643	5.95932	4.68118	2.21698	2.6922	2.59492	3.81059	5.15854	6.20448	3.15522	7.54327	5.6306	3.99437		3.37544	1.81461	1.50566	2.63777	2.27536	1.09727	2.94143	0.910145	2.69501	1.87277	2.7821	0.859547	3.90417	5.72276	1.85305	8.45008	1.97131	1.06678	4.62559	3.56322	3.38895	1.29345	4.05545	1.39318	4.16878	4.61037	1.9533	3.79726	1.76777	3.63837	0.826347
28	2.4758	6.8021	1.20875	3.31579	5.78064	6.17881	4.75082	2.22995	2.6763	2.57718	3.83623	4.76341	6.12018	3.16915	7.52596	5.85448	3.79268		3.4085	1.87945	1.63073	2.62307	2.29831	1.11038	2.99619	0.923671	2.73869	1.87382	3.01175	0.880906	3.3008	5.74621	1.62267	8.47039	1.96824	1.26186	4.59282	3.54023	3.29036	1.27656	3.87525	1.43447	4.14135	4.60595	1.8752	3.82012	1.6967	3.55147	0.844311
28.5	2.50959	7.06061	1.18582	3.27669	5.7761	5.97627	4.74538	2.22288	2.66763	2.55273	3.92556	5.25244	6.10673	3.1204	7.59519	5.88557	3.81051		3.35655	1.88311	1.62965	2.52755	2.19807	1.06776	2.81429	0.922705	2.65991	1.95268	2.95208	0.849191	3.82964	5.50759	1.57783	8.32657	1.93852	1.13005	4.63183	3.55428	3.32286	1.33069	4.10495	1.38779	4.12131	4.68691	1.83857	4.03354	1.73974	3.64572	0.778443
29	2.54429	7.01484	1.21599	3.24962	5.69289	5.98983	4.82916	2.19104	2.63584	2.48849	3.90943	5.12683	6.48789	3.2398	7.55192	5.84328	3.59006		3.32704	1.91598	1.61132	2.55988	2.24275	1.09399	2.79333	0.998068	2.64119	2.00736	2.82098	0.875081	3.44987	5.50966	1.58281	8.39763	1.98975	1.10369	4.50858	3.52235	3.30986	1.30983	4.21089	1.34111	4.19409	4.52562	1.77013	4.02287	1.86186	3.73128	0.892216
29.5	2.77717	6.9932	1.18703	3.30977	5.93343	6.07119	4.7432	2.17925	2.73266	2.4722	3.91315	5.57317	6.69955	3.16318	7.59038	5.801	3.82833		3.31759	1.88402	1.60054	2.47979	2.14734	1.13005	2.77048	1.10725	2.67395	2.15983	2.90868	0.772168	3.40018	5.44276	1.32005	8.54653	2.03586	1.17223	4.51482	3.47765	3.36403	1.30536	4.16238	1.28546	4.26371	4.65591	1.72746	4.23018	1.91091	3.66377	0.937126
30	3.01553	6.953	1.16712	3.3203	5.78064	6.15932	4.75082	2.24764	2.70231	2.42761	3.9483	5.59146	6.69596	3.36318	7.58173	5.8893	3.8743		3.38961	1.90776	1.61671	2.45628	2.14734	1.20109	2.72381	1.02512	2.56708	2.11672	3.14195	0.746926	3.46939	5.16828	1.43711	8.51269	2.02971	1.11599	4.50234	3.5083	3.4377	1.08143	5.31881	1.34111	4.14979	4.71537	1.65378	4.32622	1.84184	3.64773	0.883234
30.5	2.89041	7.05628	1.20664	3.31278	5.67322	6.14237	4.71491	2.37972	2.80491	2.39789	3.93342	5.64512	6.84395	3.12537	7.60192	5.94652	3.90713		3.67651	1.9516	1.63396	2.5158	2.21135	1.14645	2.90429	1.03478	2.50312	2.06099	2.96926	0.827832	3.74978	5.20897	1.7472	8.63283	2.08197	1.07206	4.21061	3.55683	3.4572	1.26316	5.34257	1.31598	4.0538	4.73371	1.72987	4.45732	1.84885	3.75401	0.95509
31	2.96895	7.21398	1.15505	3.25113	5.81997	6.21864	4.66268	2.27241	2.69075	2.30968	3.92887	5.74024	6.94978	3.07562	7.74135	5.91169	3.96623		3.72019	1.8895	1.6593	2.51286	2.1558	1.11475	2.91143	1.02802	2.53978	2.18297	2.94665	0.968932	3.48536	5.41793	1.35741	8.59729	2.17418	1.19684	4.82215	3.69604	3.46587	1.29295	5.06139	1.32496	4.18671	4.81088	1.83414	4.36128	1.64865	3.69385	0.890719
31.5	3.13425	7.11379	1.17195	3.18346	6.1407	6.27288	4.65832	2.22995	2.67052	2.28044	3.92432	5.89268	7.16682	3.18607	7.89038	5.87313	4.14822		3.92916	1.90046	1.6566	2.46804	1.90097	1.1082	2.87381	1.00966	2.48128	2.41956	3.04069	0.908091	4.08873	5.42414	1.36364	8.8291	2.27561	1.22144	4.64119	3.71648	3.70098	1.31082	5.04752	1.307	4.25	4.66603	1.86755	4.26982	1.68368	3.91778	1.07335
32	3.25571	7.29932	1.15716	3.13233	6.11044	6.40085	5.48313	2.22406	2.64162	2.16683	3.9694	6.16585	6.9991	3.25075	7.96058	5.96517	4.10225		3.80519	1.96073	1.63881	2.57458	1.95169	1.08415	2.92952	0.975845	2.49844	2.17035	3.16456	0.979288	3.24401	5.55379	1.32752	8.76481	2.44057	1.10896	4.78471	3.9272	3.71614	1.29791	5.07129	1.32136	4.15084	4.8191	1.80435	4.5503	1.71071	3.71324	1.12425
32.5	3.379	7.34694	1.15807	3.15639	6.09834	6.31102	4.62242	2.35849	3.41618	2.19847	3.95616	5.77805	7.45022	3.25473	8.13269	5.87065	4.34334		3.77096	1.97352	1.63666	2.44379	1.98913	1.06776	3.21429	0.973913	2.5117	2.449	3.11573	0.816181	3.72848	5.5731	1.71357	8.6819	2.43648	1.10018	4.80343	3.78672	3.42362	1.23982	5.12574	1.34829	4.16667	4.95572	1.74195	4.76677	1.72673	3.82888	0.986527
33	3.33242	7.46011	1.15777	3.06015	6.18306	6.3322	4.62786	2.16038	3.0448	2.15197	3.95409	6.22073	7.51031	3.26368	8.07981	6.05846	4.46248		3.8961	1.96438	1.64259	2.60985	1.94203	1.02951	3.26048	0.942995	2.57332	2.19769	2.98011	0.876375	3.46229	5.48483	1.36115	8.81895	2.53381	1.13884	4.65523	4.11367	3.44095	1.18769	4.9703	1.37522	4.30485	5.13219	1.83011	5.07012	1.67167	3.86832	1.03892
33.5	3.4137	7.3457	1.1997	2.96541	6.37368	6.38729	4.66376	2.25	3.1922	2.18073	3.96319	6.1378	7.66368	3.12239	8.00192	6.00746	4.53565		4.06494	1.88676	1.57305	2.57972	1.85507	1.04044	3.30429	0.942029	2.5819	2.42166	3.4349	0.84466	4.15794	5.56138	1.37235	8.76988	2.61885	1.17399	4.81279	3.76884	4.08667	1.16832	5.14752	1.35727	4.26477	5.0525	1.68035	4.89329	1.6997	3.86898	1.08383
34	3.58447	7.44836	1.17979	2.98195	6.61725	6.33559	4.68553	2.27241	2.8396	2.14382	3.93631	5.99634	7.59283	3.11642	7.93462	6.16294	4.75328		4.08264	1.95068	1.5434	2.61866	1.80918	1.07541	3.21762	0.953623	2.61622	2.25131	3.07957	0.802589	4.30346	5.55172	1.44085	8.8308	2.65061	1.06503	4.69423	3.74713	3.59155	1.19116	5.24554	1.33573	4.32384	5.13283	1.82085	4.96951	1.72973	3.83155	1.22305
34.5	3.61735	7.73593	1.17798	2.93684	6.42814	6.13644	4.66812	2.23821	2.86705	2.07335	3.94169	6.29512	7.66996	3.14129	7.92212	6.09701	4.7045		4.2196	1.96256	1.56065	2.61132	1.84058	1.11038	3.15762	0.947826	2.6092	2.4858	3.23237	0.836246	4.27684	5.59241	1.43836	8.70558	2.64037	1.04921	4.77535	3.67305	4.19718	1.16683	4.94653	1.32136	4.4346	5.0019	1.90217	4.85671	1.82382	3.78409	1.2021
35	3.60091	7.62894	1.16259	2.80752	6.72315	6.18475	4.71164	2.35024	2.89306	2.10211	3.94127	6.30488	8.17668	3.15522	7.93269	6.09701	4.90432		4.21842	1.98082	1.66685	2.554	1.84662	1.13333	3.20857	0.986473	2.72543	2.42271	3.40868	0.831715	4.52174	5.8469	1.41469	8.77496	2.72541	1.0826	4.82527	3.73946	4.22644	1.08689	4.16733	1.36804	4.57384	5.27767	1.78301	4.78506	1.87087	3.73463	1.18713
35.5	3.73151	7.74954	1.21448	2.75489	6.66717	6.35424	4.69532	2.37382	2.80202	2.16443	3.90902	6.45488	8.17758	3.26468	7.89231	6.13806	5.17261		4.1523	1.98813	1.55526	2.50771	1.843	1.12678	3.20143	0.971981	2.74649	2.23028	3.66456	0.795469	4.53771	5.76	1.39851	8.75465	2.76434	1.02988	4.5819	3.67944	4.17876	1.07001	4.54356	1.37702	4.45148	5.05882	1.79348	4.82165	1.8959	3.71324	1.18713
36	3.66575	7.76129	1.18492	2.64511	6.78971	6.35	4.71491	2.34788	2.92197	2.33509	3.88751	6.78171	8.11121	3.42985	7.84038	6.08085	5.60882		4.13932	1.97443	1.51968	2.53196	1.93237	1.15082	3.10952	0.997101	2.65913	2.38065	3.57505	0.754693	4.51109	5.87172	1.36364	8.64467	2.69775	1.00879	5.22309	3.99745	4.27302	1.24677	5.27327	1.35548	4.44831	5.35863	1.95853	4.87043	1.9019	3.70922	1.07485
36.5	3.75616	7.77427	1.19336	2.7218	6.87292	6.39407	4.7704	2.41392	2.91185	2.48178	3.86187	6.88049	8.26188	3.68657	7.77981	6.16045	5.4409		3.97993	2.0137	1.6	2.54004	1.87077	1.16721	3.19048	0.969082	2.64275	2.11567	3.51718	0.806472	4.97604	6.1	1.37111	8.75465	2.61988	1.09315	4.67551	3.98084	4.2286	1.21797	4.55248	1.36804	4.44515	5.53068	1.97705	4.85823	1.9009	3.65174	1.14222
37	3.77626	8.08844	1.1638	2.91579	6.74887	6.34831	4.7432	2.46108	3.08382	2.43049	3.84285	7.03171	8.16233	3.48159	7.78173	6.23383	5.65103		3.87367	1.95799	1.62965	2.53049	1.8442	1.14536	3.19476	0.960386	2.66615	2.49317	3.51266	0.91068	4.53949	6.14345	1.51059	8.95601	2.52869	1.12654	4.69111	3.71392	4.22535	1.28103	5.25545	1.34111	4.52637	5.33839	1.79308	4.94512	1.89189	3.62701	1.12425
37.5	3.94155	8.55782	1.18341	3.13083	6.92284	6.52797	4.75082	2.52476	2.96243	2.50431	3.85732	6.84634	8.11749	3.47562	7.77788	6.24378	5.94559		3.79929	1.9863	1.6496	2.55033	1.87681	1.0918	3.21429	0.927536	2.68331	2.01577	2.88517	1.09773	4.76664	6.25103	1.63138	8.92217	2.52254	1.11424	4.37441	3.61558	4.22535	1.34707	5.17525	1.33214	4.53376	5.30867	1.74758	5.02287	1.92993	3.57888	1.02695
38	3.83836	8.66667	1.19186	3.23158	6.73071	6.4339	4.76605	2.42925	2.98988	2.64861	3.91274	6.72561	8.40179	3.50149	7.80288	6.28731	5.75141		3.82763	1.99452	1.67278	2.49522	1.85749	1.10383	3.14	0.90628	2.65055	2.32072	2.89331	1.13269	4.79326	6.31862	1.64134	8.6176	2.4959	1.08612	4.82839	3.35377	4.14735	1.3853	5.15545	1.29084	4.56857	5.08918	1.76006	4.94665	1.98298	3.50201	0.98503
38.5	3.84749	8.72851	1.18582	3.33684	6.82602	6.28983	4.77367	2.39033	3.00723	2.66059	3.90116	6.55244	8.28341	3.601	7.92692	6.29975	6.02064		3.84652	1.94977	1.55741	2.49082	2.19082	1.15082	3.13762	0.919807	2.63027	2.44479	2.3481	1.15469	4.70453	6.2931	1.56289	8.70558	2.48156	1.13708	4.88456	3.19285	4.18743	1.3853	4.83465	1.30162	4.61287	5.11828	1.73591	4.92073	2.01101	3.43316	0.856287
39	3.94155	8.79035	1.19306	3.81955	6.96974	6.33475	4.79108	2.55896	2.94509	2.84899	3.89123	6.47683	8.22601	3.5801	8.03558	6.33333	5.71388		3.91736	1.99178	1.5558	2.4291	2.18841	1.10929	3.22476	0.885024	2.63651	2.37014	2.3047	1.22071	4.83762	6.33241	1.49191	8.78003	2.6291	1.20914	4.90484	3.21456	4.24594	1.35303	5.06535	1.28007	4.61392	5.26692	1.7347	4.84909	1.97598	3.3623	0.877246
39.5	3.87397	8.88188	1.17074	4.00602	6.91982	6.10932	4.77584	2.37972	2.90029	2.77373	3.87758	6.2939	8.36054	3.77612	8.15481	6.36318	6.09662		3.78158	2.00548	1.54609	2.3953	2.15338	1.05683	3.2681	0.874396	2.65133	2.22608	2.68626	1.24919	4.71517	6.38138	1.48443	8.7242	2.9877	1.17223	4.88456	3.17241	4.31636	1.40467	5.15149	1.31239	4.67405	5.46173	1.67754	4.71951	2.00701	3.25668	1.11078
40	3.94612	9.03587	1.18281	4.06767	6.73676	6.04831	4.80631	2.32665	2.97688	2.81687	3.86683	6.15244	8.33722	3.67861	8.23942	6.34577	6.07411		3.84298	2.06119	1.54717	2.36517	2.02174	1.08415	3.12286	0.87343	2.60686	2.2061	3.1528	1.36828	4.61402	6.29586	1.52179	8.80203	2.85246	1.09842	4.91888	3.21711	4.23077	1.49206	5.33861	1.31418	4.61076	5.44972	1.81119	4.79726	2.00501	3.20789	0.983533
40.5	3.93242	8.9227	1.18492	4.73835	6.90923	6.07627	4.80196	2.34316	2.86416	2.69942	3.90447	6.13659	8.487	3.73234	8.28269	6.33209	6.14822		4.06966	2.01005	1.71914	2.34827	1.97585	1.11257	3.36714	0.891787	2.55304	2.09884	3.20615	1.39417	4.62644	6.41172	1.56538	8.66497	3.07582	1.15817	4.81279	3.45594	4.23619	1.5993	4.89604	1.27289	4.52426	5.44972	1.77899	4.83232	2.05205	3.25602	1.1482
41	3.87215	9.07792	1.17255	4.5188	7.06354	6.08051	4.81502	2.31604	2.94075	2.66347	3.91274	6.03293	8.73722	3.62587	8.22212	6.3408	6.03471		4.22078	2.00365	1.77628	2.32403	1.80314	1.1235	3.3181	0.828019	2.5273	2.04416	3.23508	1.48932	4.61757	6.65379	1.53176	8.66159	3.03791	1.1406	4.87988	3.10473	4.1636	1.64151	5.61881	1.32136	4.45886	5.56357	1.86151	4.75762	2.11111	3.35963	0.815868
41.5	4.08402	9.02907	1.18824	4.75639	7.23298	6.22542	4.78999	2.4316	2.90896	2.63087	3.94127	5.9622	8.7139	3.53831	8.13846	6.28607	6.23546		4.3294	2.04932	1.48841	2.37032	2.21135	1.11803	3.25714	0.816425	2.50234	2.33544	3.21971	1.49709	4.69033	6.62	1.45828	8.93909	3.04201	1.05624	4.99532	3.01405	4.31528	1.65194	5.49703	1.34829	4.66772	5.44845	1.89775	4.54878	2.15015	3.29078	0.827844
42	3.82648	8.95424	1.17888	4.74436	7.22542	6.31271	4.76387	2.47995	3.10694	2.59204	3.95409	5.83415	8.9704	3.48557	8.08462	6.37935	6.28705		4.44982	2.02283	1.54717	2.38501	1.87077	1.08306	3.26286	0.825121	2.45242	2.36383	3.18174	1.52168	5.02573	6.76207	1.45704	8.90186	2.97029	1.0703	4.65523	3.31034	4.35536	1.55909	5.40792	1.33932	4.49684	5.4086	1.92432	4.41311	2.15816	3.40107	0.922156
42.5	3.81005	9.09895	1.15747	5.66466	7.00908	6.35847	4.81175	2.47406	2.78035	2.52397	3.96485	5.85	8.81794	3.40299	8.02692	6.41294	6.24109		4.49587	2.04658	1.56712	2.38868	1.87198	1.06995	3.27286	0.803865	2.5	2.54259	2.88879	1.53398	4.89618	6.56069	1.42217	9.20812	3.02766	1.17399	5.31669	3.26564	4.55255	1.54767	5.19307	1.37522	4.15084	5.47122	1.87802	4.28354	2.2012	3.35428	0.793413
43	3.83379	9.16141	1.12459	5.32782	6.84266	6.11949	4.94886	2.38325	2.81358	2.56232	3.94251	5.88415	9.13184	3.43582	7.99327	6.43408	6.6576		4.66588	2.02922	1.54933	2.39603	1.86836	1.09617	3.26905	0.825121	2.41966	2.41956	3.21881	1.44854	4.79148	6.65241	1.44209	8.94078	2.9877	1.13708	4.78939	3.35249	4.40628	1.57498	5.13762	1.35189	4.07068	5.63567	1.94283	4.33841	2.21522	3.43048	0.892216
43.5	3.78539	9.18182	1.13152	5.2015	7.04992	6.08305	4.94995	2.50708	3.19509	2.52445	3.93052	5.8622	9.06368	3.30149	7.96058	6.47388	6.57974		4.51358	1.97352	1.58059	2.46877	1.81763	1.10164	3.18	0.792271	2.41888	2.43849	3.05515	1.47508	4.62289	6.64759	1.45455	9.07107	2.93545	1.07909	4.88144	3.45977	4.49512	1.69861	4.73663	1.32675	4.22574	5.7938	2.08333	4.27744	2.24725	3.39973	0.803892
44	3.91142	9.25417	1.14902	5.38346	7.03177	6.19576	4.93798	2.40094	3.01879	2.46213	3.93383	5.78537	9.40359	3.28557	7.93077	6.38557	6.53659		4.47698	2.01826	1.52668	2.49082	2.17633	1.08306	3.12429	0.776812	2.41654	2.45741	3.14647	1.54498	5.21384	6.74483	1.44334	9.10152	2.97234	1.14763	4.82371	3.43678	4.51029	1.63754	4.82277	1.34111	4.0211	5.81657	2.18841	4.0503	2.33233	3.52072	0.82485
44.5	3.69589	9.2616	1.15294	5.74286	7.08018	6.27627	4.92383	2.3408	2.65896	2.48514	3.94541	5.77317	9.29417	3.09851	7.93654	6.34826	6.57411		4.35655	1.99452	1.5558	2.47245	2.05676	1.0765	3.2119	0.804831	2.33697	2.49422	3.00723	1.61359	4.70098	6.70069	1.4533	9.11506	3.00102	1.09842	4.80499	3.49808	4.56988	1.68421	4.92277	1.3465	4.1308	5.85326	2.16948	4.25915	2.45846	3.33623	0.782934
45	3.80365	9.31602	1.17587	5.63459	7.13313	6.10932	4.87704	2.31132	2.78902	2.45062	3.96237	5.83293	9.58655	3.05871	7.94904	6.34204	6.74203		4.47107	1.97352	1.61294	2.45555	1.70773	1.11257	3.1519	0.772947	2.38924	2.60568	2.98915	1.57282	4.6016	6.72414	1.54172	9.13875	2.96824	1.11248	4.90016	3.63218	4.43337	1.75968	4.92475	1.36625	4.0443	5.69956	2.24799	3.73628	2.52553	3.30682	0.77994
45.5	3.97078	9.36302	1.17979	5.63759	7.24508	6.0839	4.91839	2.35024	2.54046	2.42522	3.98015	5.75732	9.43677	3.13433	7.93269	6.34577	6.75422		4.31169	2.00457	1.65337	2.46657	1.71981	1.07869	3.19952	0.771014	2.35413	2.49737	2.97197	1.67314	4.52884	6.91172	1.55542	9.05584	2.99693	1.1529	4.84555	3.54534	4.50163	1.79841	4.89901	1.35009	4.18882	5.66161	2.3132	3.59604	2.57257	3.48864	0.874251
46	3.86849	9.35374	1.16953	5.79398	7.27988	5.97288	5.02394	2.39976	2.69075	2.35714	3.9938	5.74634	9.64215	3.29552	7.96442	6.3296	6.76173		4.34002	2.02283	1.61995	2.51874	1.77053	1.08415	3.33952	0.780676	2.30343	2.36909	2.83002	1.7068	4.68323	6.89103	1.83686	9.22166	3.06148	1.1283	5.14041	3.59132	4.66739	1.80089	4.58515	1.35907	4.10759	5.68121	2.17432	3.5061	2.62563	3.43717	0.77994
46.5	3.72877	9.39332	1.17557	5.74436	7.31316	5.78136	5.02394	2.31486	2.49855	2.3557	4.01034	5.73902	9.53363	3.30547	7.94615	6.32338	6.86867		4.43447	2.11142	1.64798	2.54739	1.78986	1.07213	3.14095	0.789372	2.32215	2.50789	3.03436	1.71456	4.34073	6.94759	1.79203	9.14552	3.09631	1.10721	4.91264	3.47637	4.66089	1.80785	4.56931	1.36984	4.20886	5.61354	2.21538	3.51677	2.83483	3.37634	0.79491
47	3.82648	9.44156	1.13876	5.90075	7.31165	6.00169	5.06638	2.34198	2.58382	2.30968	4.00248	5.73171	9.56054	3.39303	8.06154	6.29602	7.02908		4.41795	2.11781	1.6248	2.47686	1.85507	1.02732	3.08952	0.774879	2.56084	2.5531	2.91501	1.71521	4.62644	7.06966	1.84558	9.14382	3.11168	1.14236	5.24025	3.52363	4.73781	1.71946	4.9802	1.39497	4.17194	5.75395	2.33776	3.36128	2.82683	3.41511	0.871257
47.5	3.87397	9.56957	1.11493	6.30526	7.35855	5.74068	5.06855	2.41745	2.62572	2.30489	4.00124	5.72927	9.52018	3.59303	8.05481	6.28856	6.87992		4.53247	2.10776	1.62803	2.40044	1.79106	0.987978	3.14952	0.828986	2.48362	2.51314	3.07233	1.56699	4.13665	7.08138	1.96389	8.79019	3.11066	1.16872	4.9142	3.49808	4.81365	1.69315	4.94851	1.39138	4.1403	5.63441	2.281	3.27744	2.85586	3.48997	0.856287
48	3.82557	9.68769	1.14057	6.22256	7.45234	5.94576	5.08487	2.46108	2.53757	2.25743	4.01241	5.57073	9.62332	3.54129	8.03077	6.40672	7.0469		4.67414	2.08037	1.63235	2.49816	1.78019	1.04262	3.23381	0.810628	2.53198	2.30179	3.31736	1.51068	4.53061	7.00069	1.89539	8.90525	3.15984	1.22144	5.02964	3.44828	4.69122	1.75372	5.08416	1.31777	4.30802	5.75585	2.14452	3.26982	2.90991	3.43449	0.802395
48.5	3.91142	9.87755	1.13213	6.19699	7.3888	6.03051	5.13928	2.52241	2.46387	2.2627	4.01034	5.60854	9.67265	3.62289	7.96154	6.4204	6.99906		4.84061	2.06575	1.61941	2.42983	1.73913	1.03497	3.22619	0.855072	2.50546	2.19874	3.42043	1.41036	4.22183	7.16207	1.66376	8.90863	3.08709	1.22144	4.80655	3.72797	4.63272	1.69861	5.3099	1.36086	4.33333	5.89247	2.52456	3.15244	2.8989	3.37366	0.826347
49	3.79269	9.86333	1.17134	6.35489	7.40696	6.06017	5.24266	2.44222	2.57081	2.18121	4.03143	5.58902	9.60179	3.48756	7.91154	6.41418	6.94653		4.72019	2.07945	1.62372	2.4651	1.6715	1.07432	3.35905	0.810628	2.50468	2.33649	3.68987	1.49191	4.50044	7.1731	1.64508	8.90186	3.08504	1.17047	4.92668	3.90677	4.58397	1.70556	5.08515	1.33214	4.36498	5.90702	2.21981	3.11585	2.94595	3.28008	0.790419
49.5	3.82283	9.72604	1.13786	6.82256	7.53555	6.02458	5.21654	2.30071	2.54624	2.19128	4.0306	5.66951	9.59372	3.44478	7.61346	6.42786	7.05441		4.76151	2.11324	1.6442	2.43571	1.70652	1.0612	3.32571	0.816425	2.47348	2.35436	3.71519	1.61165	4.59095	7.13586	1.55417	8.95093	3.08709	1.14938	4.86739	3.96935	4.44962	1.68272	5.42673	1.33932	4.39346	5.88741	2.20733	3.12195	3.04304	3.26471	0.923653
50	3.92603	9.68646	1.15686	6.91278	7.44932	6.00508	5.21328	2.38561	2.50867	2.16587	4.00827	5.64024	9.59372	3.58109	7.66635	6.49627	7.02251		4.88076	2.14064	1.68841	2.47245	1.96135	1.08852	3.27952	0.822222	2.53354	2.43638	3.68807	1.67249	4.76841	7.02138	1.49315	9.09306	3.10656	1.11072	4.87676	3.96807	4.66847	1.78153	5.22871	1.36086	4.27321	5.93042	2.24678	3.0625	3.15916	3.33289	1.01198
50.5	3.79543	9.74768	1.13544	6.96992	7.63389	6.08898	5.19042	2.33373	2.60116	2.19751	4.03267	5.66463	9.56592	3.55124	7.56154	6.5709	7.2636		4.81346	2.13881	1.91698	2.49008	1.70169	1.10929	3.38238	0.831884	2.40484	2.653	3.51175	1.62718	4.70453	7.08483	1.50311	9.19966	3.11578	1.1283	5.15289	3.85441	4.67822	1.7289	5.12574	1.32855	4.20042	5.85136	2.24114	3.08689	3.23924	3.36832	0.878743
51	3.83744	9.76314	1.12398	6.97594	7.7171	5.97458	5.17954	2.30778	2.65896	2.26318	4.01489	5.60366	9.44574	3.6	7.69904	6.5995	7.07692		4.86187	2.13699	1.69542	2.57311	1.66304	1.0612	3.42667	0.786473	2.46334	2.51104	3.37432	1.81165	4.59805	7.05103	1.56289	9.29272	3.15676	1.09666	5.27925	3.84419	4.6533	1.66832	5.08713	1.36266	4.10443	5.84503	2.20008	3.00762	3.26426	3.27139	0.88024
51.5	4.03836	9.75634	1.11523	6.93534	7.72315	5.74576	5.31774	2.28538	2.61705	2.21429	3.99752	5.57805	9.35247	3.69254	7.85096	6.57711	7.20544		4.73908	2.10502	1.62911	2.59442	1.59903	1.08852	3.48714	0.763285	2.49142	2.55205	3.36438	1.8712	4.74889	6.97586	1.57161	9.21997	3.23566	1.05448	4.71763	3.86207	4.6598	1.75124	5.3802	1.29264	4.21835	5.85199	2.17955	3.04268	3.27828	3.30013	0.961078
52	3.83653	9.74954	1.14208	7.29323	7.66566	5.87627	5.28509	2.29127	2.68497	2.20709	4.00703	5.51585	9.687	3.83184	8.025	6.59453	7.19043		4.68713	2.1242	1.86415	2.59589	1.57367	1.12568	3.67333	0.753623	2.47738	2.47424	3.03345	1.80129	4.63531	7.02	1.55293	9.23689	3.31352	1.06327	4.95476	3.87867	5.01083	1.69513	5.70792	1.34829	4.19831	5.75775	2.21498	3.16006	3.36336	3.25468	1.17365
52.5	3.9379	9.94434	1.11192	7.25113	7.75492	5.9661	5.28509	2.33962	2.65318	2.15724	3.99297	5.43293	9.40897	3.72736	8.09808	6.51493	7.20263		4.95041	2.09954	1.87925	2.59735	1.50242	1.09399	3.60714	0.747826	2.40094	2.50263	3.42676	1.89061	4.73469	7.05241	1.56663	9.30626	3.30123	1.01933	5.0312	3.92337	5.11701	1.76614	5.63069	1.36266	4.11287	5.76787	2.33374	3.24085	3.31131	3.2881	1.03892
53	3.91233	9.89301	1.12971	7.23759	7.82148	6.40339	5.21872	2.33373	2.89017	2.06951	3.97436	5.36829	9.32915	3.78109	8.06058	6.52114	7.4015		4.87721	2.1242	1.86253	2.60691	1.4215	1.08306	3.52857	0.748792	2.4064	2.44269	3.47468	1.80777	4.84472	6.89034	1.53798	9.37733	3.29303	1.0123	5.15289	4.03704	5.18743	1.73039	5.67822	1.38061	4.23312	5.75965	2.24758	3.09604	3.44044	3.25	1.07036
53.5	3.81096	9.94867	1.14962	7.78346	7.95461	5.72797	5.51469	2.24292	2.79624	2.08869	3.97974	5.4122	9.09776	3.8607	7.97308	6.54851	7.45497		4.90319	2.03744	1.86685	2.6745	1.6413	1.06448	3.52619	0.75942	2.33073	2.53417	3.56148	1.79871	4.75599	6.79931	1.55168	9.43824	3.25615	1.01406	5.11544	4.0447	5.18527	1.76216	5.40693	1.36266	4.23945	5.78305	2.3748	3.16768	3.46847	3.27607	0.95509
54	3.87671	10.0315	1.10799	7.49474	7.91225	5.99661	5.55169	2.35377	2.85405	2.06424	3.95988	5.35366	9.12466	3.81294	7.95288	6.55348	7.46717		4.92562	2.03105	1.81563	2.6554	1.50483	1.02623	3.48095	0.724638	2.34633	2.57729	3.40687	1.95858	4.48447	6.76966	1.55168	9.44501	3.2582	1.02812	4.91576	3.96041	5.30553	1.73684	5.28119	1.35189	4.23418	5.84756	2.2339	3.13415	3.5015	3.18449	1.00898
54.5	3.89406	9.91589	1.1448	7.81504	8.05598	6.23475	5.55277	2.19458	2.90173	2.05177	3.91894	5.3622	8.9435	3.82587	7.96538	6.52612	7.59568		4.94923	2.08402	1.77628	2.69802	1.46014	1.0306	3.49238	0.708213	2.30031	2.38801	3.66365	2.05761	4.7063	6.76207	1.49315	9.39932	3.37295	1.01933	4.95008	3.87995	5.30119	1.64945	5.6297	1.31598	4.17932	5.8463	2.10588	3.35976	3.57958	3.22527	1.09731
55	3.7653	10.0785	1.16078	7.4015	8.02118	6.17881	5.46246	2.24882	2.98699	2.03547	4.04756	5.35854	8.82422	3.80697	7.95769	6.57587	7.80582		5.02243	2.04566	1.58544	2.64217	1.45894	1.08306	3.34429	0.721739	2.41654	2.33964	3.5434	1.94757	4.33895	6.75517	1.48194	9.51438	3.32889	1.01582	4.87832	3.82759	5.39762	1.64052	5.52871	1.33214	4.18776	5.94497	2.09098	3.25	3.57858	3.38503	0.971557
55.5	3.87854	10.1484	1.15988	7.60602	8.02421	6.13814	5.54407	2.17807	2.80636	2.05896	3.85773	5.41341	8.72377	3.73532	8.04327	6.55721	7.72045		5.1098	1.97443	1.71752	2.723	1.53502	1.11694	3.22095	0.710145	2.42746	2.42166	3.60488	2.04142	4.4543	6.72414	1.46326	9.53807	3.31148	1.02109	5.20905	3.95402	5.52004	1.63108	5.50891	1.32855	4.05591	6.1265	1.99638	3.0564	3.6016	3.37901	1.00599
56	3.88676	10.2647	1.11161	7.89925	8.31165	6.16186	5.59086	2.27005	2.84393	2.0465	4.19107	5.45854	8.48879	3.83383	8.12404	6.52612	7.81801		5.12751	1.99635	1.87763	2.75018	1.55797	1.11585	3.05	0.695652	2.47582	2.40484	3.61212	2.12427	4.70098	6.82552	1.44209	9.54146	3.29611	1.0949	5.16381	3.96041	5.49404	1.81132	5.5604	1.28366	4.10338	6.0038	1.93881	3.17073	3.66567	3.41243	1.13174
56.5	3.8484	10.2195	1.10739	7.98496	8.16793	6.11695	5.64527	2.35731	3.37428	2.02589	4.19024	5.4939	8.34798	3.81692	8.17212	6.55473	7.87336		4.97285	2.01461	1.81348	2.75239	1.52415	1.08743	3.17905	0.674396	2.47972	2.14616	3.52803	2.19612	4.937	6.8531	1.44085	9.55161	3.32377	1.10545	5.35257	3.96424	5.43445	1.77905	5.48218	1.27469	3.97785	5.96584	1.8748	3.03049	3.67067	3.33289	1.19162
57	3.99726	10.2239	1.11071	7.88872	8.45688	5.87881	5.65832	2.3467	3.51301	1.98802	4.31679	5.47439	8.17578	3.87065	8.19423	6.61443	8.02908		5.05431	2.06301	1.81402	2.74063	1.47826	1.07869	3.18524	0.687923	2.47816	2.20715	3.42676	2.06731	4.67613	6.88207	1.4259	9.41455	3.27254	1.11599	5.32917	4.09451	5.41712	1.75521	5.42277	1.16517	3.93565	5.97343	1.88647	3.14787	3.73173	3.31016	1.19611
57.5	4.06758	10.2944	1.07964	7.83308	8.3646	5.78983	5.77693	2.28538	3.07081	1.98993	3.83912	5.50366	7.98834	3.97015	8.43942	6.62811	8.15666		5.05195	2.01826	1.79515	2.75018	1.54469	1.04481	3.34	0.701449	2.44384	2.3102	3.49367	2.25761	4.78793	6.98759	1.37235	9.32995	3.28689	1.13884	4.92512	4.11239	5.49837	1.79096	5.50198	1.19928	4.1403	6.30424	1.98108	3.08537	3.72573	3.39706	1.25299
58	4	10.2857	1.12911	7.86767	8.37368	5.66271	5.84766	2.28066	3.04624	1.96644	3.84243	5.50976	6.71749	4.09154	8.65577	6.66418	7.98968		5.13932	1.97991	1.78706	2.73916	1.52174	1.11694	3.48571	0.679227	2.41654	2.26709	3.46203	2.22265	4.97427	6.86897	1.25529	9.49746	3.28381	1.15466	5.20281	4.02682	5.53846	1.88431	5.35545	1.22083	3.85232	6.29855	2.03824	3.15244	3.83984	3.46791	1.24251
58.5	3.75799	10.368	1.12519	7.9203	8.52799	5.6822	5.9173	2.22052	2.85694	1.97363	3.56948	5.52805	6.29148	3.96418	8.84327	6.64925	7.86023		5.05431	2.00457	1.81348	2.71932	1.60266	1.10929	3.48333	0.670531	2.4259	2.13039	3.61121	2.12104	5.98935	6.85655	1.23288	9.38071	3.23668	1.14236	5.26053	4.15326	5.55796	1.80636	5.37921	1.32316	3.96097	6.05756	2.1087	3.23323	3.85786	3.35896	1.26946
59	4.03105	10.4471	1.09261	7.73233	8.6702	5.46864	6.09793	2.19575	2.91763	1.9396	3.57982	5.57561	5.88789	4.01692	8.97692	6.67786	8.07129		5.16175	1.99543	1.71698	2.78251	1.61836	1.08852	3.50619	0.663768	2.40172	2.16088	3.74955	2.23107	5.12689	6.99172	1.32005	9.47885	3.22029	1.12478	5.4571	4.15198	5.61322	1.81778	5.39406	1.36984	4.07173	6.58001	2.12158	3.3872	3.89489	3.45989	1.2994
59.5	3.84018	10.4391	1.12368	7.93083	8.5053	5.26441	5.98803	2.22995	2.92197	1.965	3.51034	5.50854	5.5435	4.03881	8.89808	6.79104	8.38649		5.27981	1.98265	1.81617	2.79133	1.64976	1.07104	3.41048	0.68599	2.4181	2.19138	3.78029	2.1534	5.22804	6.77379	1.27522	9.77157	3.20799	1.12302	5.64275	4.14049	5.6468	1.81827	5.3802	1.0772	3.95992	6.52245	2.07045	3.28659	3.91992	3.41176	1.46557
60	3.94977	10.6815	1.15173	8.04812	8.49773	4.72542	5.92927	2.1816	2.83382	1.93097	3.49545	5.56829	4.87354	4.00199	8.76827	6.78358	8.44934		5.32349	1.99361	1.81617	2.79427	1.71135	1.07104	3.51667	0.671498	2.35803	2.42376	3.82007	2.41618	5.66282	6.9531	1.23039	9.8731	3.3166	1.11424	5.65835	4.18135	5.67822	1.84062	5.43663	1.17056	4.19726	6.37192	2.02174	3.22104	3.98398	3.42781	1.39222
[truncated: 37 more columns]
