# Supplementary material for: T-Plastin reinforces membrane protrusions to bridge matrix gaps during cell migration
Source: Nat Commun. 2020 Sep 23;11:4818. doi: 10.1038/s41467-020-18586-3 (PMC7511357; doi:10.1038/s41467-020-18586-3)
Supplement: Supplementary file 13 — Source data [file 41467_2020_18586_MOESM13_ESM.zip › s4i.xlsx]

## Sheet: Sheet1
	avg	sites	sd
0nM	21.3705	24	1.41229
10nM	21.7946	24	1.00517
100nM	21.669	24	1.83887
1uM	21.9609	24	1.4038
10uM	24.4307	24	1.6214
100uM	29.1629	24	1.78358
