# Supplementary material for: T-Plastin reinforces membrane protrusions to bridge matrix gaps during cell migration
Source: Nat Commun. 2020 Sep 23;11:4818. doi: 10.1038/s41467-020-18586-3 (PMC7511357; doi:10.1038/s41467-020-18586-3)
Supplement: Supplementary file 13 — Source data [file 41467_2020_18586_MOESM13_ESM.zip › s5b.xlsx]

## Sheet: 4um gaps
WT	KO
1180.15	28.3075
745.184	1060.47
308.002	680.389
683.816	57.7544
484.713	50.9113
107.737	96.1188
667.128	101.294
190.653	577.241
1554.91	1374.92
2315.62	72.67
1399.43	76.2613
361.66	127.384
352.999	265.858
541.856	1361.79
545.025	112.174
412.994	193.822
268.816	370.216
1601.8	570.058
675.472	720.151
915.029	435.069
636.285	141.432
1084.13	994.354
38.5531	338.951
919.254	292.159
1031.11	741.276
301.243	998.367
770.957	257.936
1526.6	991.607
553.053	684.661
402.009	585.479
39.6094	569.952
253.183	27.885
313.918	18.8012
48.2706	3.16875
487.988	76.1556
210.194	1564.94
223.502	40.1375
570.058	322.368
251.176	923.057
1175.29	65.1706
1656.73	465.173
462.849	36.0181
343.07	527.174
676.845	116.399
1632.96	110.801
1420.13	916.191
165.831	483.974
354.583	201.427
1359.5	1354.11
954.428	3.16875
560.974	477.002
744.762	71.1912
297.651	3.48563
1131.67	43.7287
1053.29	576.396
326.698	177.239
60.3119	125.166
876.265	1191.45
1970.96	1.16187
678.324	53.5519
1781.58	809.721
508.901	41.0881
323.107	581.36
759.761	554.32
489.255	629.736
678.429	152.362
797.152	746.663
1202.54	14.6819
1810.2	215.158
1052.98	990.129
1088.99	130.024
573.438	130.553
388.806
118.3
1381.15
821.868
520.362
116.966
2113.03
200.793
526.963
98.865
706.103
145.551

## Sheet: 12 um gaps
	WT	658.678	360.181	442.463	50.0662	84.5	322.473	181.675	721.313	106.47	156.114	721.313	106.47	503.409	89.6756	246.846	654.769	246.846	654.769	114.286	140.27
	KO	162.979	59.7226	140.059	271.984	104.991	265.647	79.5356	93.3725	264.696	33.1662	168.155	33.0606	837.606	344.126	79.43	387.221	215.158	58.5585	77.2823	20.8081	498.022	110.484	83.9719	558.756	217.376	152.1	168.894	120.941	209.771	56.7206	35.3844	21.97	119.251	27.3569	178.612	41.7219	42.0388	117.138	218.01	295.327	218.855
