# Supplementary material for: T-Plastin reinforces membrane protrusions to bridge matrix gaps during cell migration
Source: Nat Commun. 2020 Sep 23;11:4818. doi: 10.1038/s41467-020-18586-3 (PMC7511357; doi:10.1038/s41467-020-18586-3)
Supplement: Supplementary file 13 — Source data [file 41467_2020_18586_MOESM13_ESM.zip › s6f.xlsx]

## Sheet: Sheet1
Cas9	KO1	KO2	KO3
34.463	23.8748	24.8782	28.254
33.8878	19.9288	18.9259	23.2025
33.7806	22.2757	25.1442	26.1688
