# Supplementary material for: T-Plastin reinforces membrane protrusions to bridge matrix gaps during cell migration
Source: Nat Commun. 2020 Sep 23;11:4818. doi: 10.1038/s41467-020-18586-3 (PMC7511357; doi:10.1038/s41467-020-18586-3)
Supplement: Supplementary file 13 — Source data [file 41467_2020_18586_MOESM13_ESM.zip › 1g.xlsx]

## Sheet: Sheet1
4um	6um	8um	10um	12um	16um
622.448	205.546	803.701	113.547	98.6538	72.67
826.41	534.251	656.987	258.676	154.529	5.59812
316.981	126.222	44.3625	-23.3431	183.048	41.1938
607.133	0	43.7287	208.187	154.107	38.4475
1047.48	22.815	321.1	31.4763	57.1431	67.8113
649.805	0.21125	916.403	15.4213	-7.49937	28.2019
422.077	140.692	223.08	-4.75312	62.1075	26.7231
1895.34	51.2281	101.083	229.629	119.673	120.518
-10.4569	484.396	154.107	13.3087	49.3269	47.2144
971.116	522.21	455.455	-3.48563	13.3087	-11.7244
929.077	686.774	29.8919	59.995	31.7931	296.806
919.36	423.134	154.107	222.869	111.963	-57.7769
842.993	1311.33	10.985	287.617	277.477	388.489
	713.391	135.2	331.768	338.423	60.1006
	340.429	4.225	72.7756	75.0994	-22.2869
	285.504	162.346	36.0181	-7.81625	59.995
	103.829	460.842	80.275	151.572	54.5025
	733.354	313.284	139.319	53.235	50.3831
	508.373	800.426	234.91	21.5475	211.989
	422.183	130.553	66.4381	26.0894	77.2119
	100.872	738.107	42.7781	267.654	-90.7319
	188.435		400.952	45.8413	6.12625
	835.916		229.84	58.305	-8.13312
			136.89	661.424	36.1238
			30.6313	363.244	182.309
			242.621	89.2531	-149.143
			139.847	86.9294
			7.81625	-28.73
			99.1819
			11.3019
			276.315
