# Supplementary material for: T-Plastin reinforces membrane protrusions to bridge matrix gaps during cell migration
Source: Nat Commun. 2020 Sep 23;11:4818. doi: 10.1038/s41467-020-18586-3 (PMC7511357; doi:10.1038/s41467-020-18586-3)
Supplement: Supplementary file 13 — Source data [file 41467_2020_18586_MOESM13_ESM.zip › 2g.xlsx]

## Sheet: Sheet1
	siCtrl MYL9										siCtrl Ftractin										siT-Plastin MYL9											siT-Plastin Ftractin
um (x axis)
0	0.0239833	0.0709072	-0.0323253	0.00521378	0.0145986	-0.0229406	-0.0510949	0.0427529	-0.0510949		-0.0301997	0.00487093	-0.0126644	0.0136386	0.0224062	-0.0301997	0.00487093	0.0399416	-0.0126644		-0.0131796	-0.0131796	0.118616	-0.0296541	-0.112026	-0.0131796	0.0197693	-0.0461286	0.135091	-0.0461286		0.0429958	0.0707351	0.0429958	0.0846047	0.0707351	-0.0263523	-0.0957004	-0.0957004	0.00138694	-0.0957004
0.325	-0.004171	0.0709072	-0.004171	0.0333681	0.0145986	-0.0792492	-0.107403	0.136601	0.0990615		0.311739	0.0837799	0.145153	0.206527	0.285436	0.0837799	0.153921	0.11885	0.215295		0.0362438	0.0691927	-0.062603	-0.0296541	-0.0131796	-0.0296541	0.0527182	0.184514	-0.16145	0.0527182		0.112344	0.112344	0.153953	0.153953	0.195562	0.140083	0.0846047	0.0707351	0.195562	-0.0124827
0.65	0.00521378	-0.0135558	-0.0135558	0.0709072	0.0333681	0.0427529	-0.004171	-0.004171	0.0333681		0.250365	0.311739	0.329274	0.346809	0.478324	0.215295	0.338042	0.145153	0.373113		0.299835	0.0691927	0.0197693	0.118616	0.0197693	0.0362438	-0.062603	0.382208	-0.112026	0.102142		0.653259	0.334258	0.223301	0.375867	0.306519	0.26491	0.26491	0.195562	0.459085	0.181692
0.975	0.0333681	-0.0135558	0.0145986	-0.0417101	0.0615224	0.00521378	0.0145986	0.00521378	0.0896768		0.855334	0.548466	0.592304	0.250365	0.504627	0.408183	0.338042	0.110083	0.443254		0.266886	0.217463	0.0362438	0.184514	0.0197693	0.0362438	0.0197693	-0.0131796	0.00329484	0.102142		0.472954	0.708738	0.361997	0.112344	0.514563	0.0707351	0.472954	0.0707351	1.29126	0.167823
1.3	-0.0510949	0.0145986	0.117831	-0.004171	0.080292	0.164755	0.0333681	0.0145986	0.0521377		0.90794	0.487092	0.574769	0.294204	0.504627	0.864101	0.469557	0.162689	0.469557		0.102142	-0.0461286	0.200988	0.00329484	0.184514	0.118616	0.102142	0.118616	0.135091	0.0856672		0.445215	0.722607	0.153953	0.292649	0.805825	0.0429958	0.791956	0.25104	0.98613	0.195562
1.625	-0.0510949	-0.004171	-0.0417101	-0.0135558	0.117831	0.080292	0.080292	0.0521377	0.0521377		0.820263	0.609839	0.460789	0.267901	0.49586	0.960546	0.671213	0.241598	0.53093		0.0197693	0.0197693	0.283361	0.0691927	0.0691927	0.118616	0.332784	-0.0461286	0.0691927	0.217463		0.514563	0.722607	0.25104	0.112344	0.889043	0.112344	0.875173	0.112344	0.791956	0.445215
1.95	0.0709072	0.0145986	-0.0229406	0.00521378	0.0709072	0.221064	0.136601	0.080292	0.00521378		0.829031	0.557233	0.434486	0.250365	0.364345	0.671213	0.601072	0.180224	0.592304		0.0856672	0.118616	0.233937	0.0362438	-0.062603	0.102142	0.16804	-0.112026	0.151565	0.151565		0.375867	0.486824	0.292649	0.140083	1.08322	0.167823	0.98613	0.126214	0.597781	0.361997
2.275	0.0709072	0.0615224	-0.0135558	0.0239833	-0.0135558	0.164755	0.0615224	0.0709072	0.00521378		0.811495	0.224062	0.425718	0.250365	0.548466	0.627375	0.522163	0.259133	0.49586		0.233937	0.102142	0.151565	0.0691927	0.0527182	0.0691927	0.299835	0.102142	0.299835	0.16804		0.334258	0.431345	0.26491	0.181692	0.708738	0.25104	1.01387	0.237171	0.778086	0.25104
2.6	0.0521377	0.0427529	-0.107403	0.0427529	0.211679	0.0896768	0.0615224	0.0333681	0.00521378		0.90794	0.188992	0.320507	0.285436	0.601072	0.557233	0.338042	0.373113	0.320507		0.217463	0.135091	0.349259	0.0856672	0.382208	0.118616	0.596376	0.184514	0.217463	-0.0461286		0.417476	0.334258	0.459085	0.0707351	0.708738	0.237171	0.98613	0.348128	0.653259	0.278779
2.925	0.0521377	0.0333681	0.00521378	0.0615224	0.108446	0.117831	0.0521377	-0.0229406	0.0145986		0.855334	0.145153	0.38188	0.276668	0.399415	0.364345	0.276668	0.425718	0.302971		0.0362438	0.16804	0.645799	0.151565	0.118616	0.135091	0.958814	0.135091	0.233937	0.102142		0.417476	0.514563	0.583911	0.0707351	1.1387	0.112344	0.833565	0.389736	0.597781	0.237171
3.25	0.0709072	0.080292	-0.004171	0.117831	0.0333681	0.0709072	0.00521378	-0.0417101	0.0709072		0.890404	0.0574769	0.425718	0.276668	0.311739	0.443254	0.294204	0.53093	0.320507		0.0197693	-0.0461286	0.61285	0.118616	0.0527182	0.16804	0.975288	0.118616	0.398682	0.135091		0.417476	0.583911	0.514563	0.209431	0.944522	0.445215	0.930652	0.306519	0.459085	0.181692
3.575	-0.004171	0.136601	0.0145986	0.117831	0.0896768	0.0896768	-0.0135558	-0.0510949	0.0521377		0.785192	0.136386	0.38188	0.259133	0.355577	0.320507	0.294204	0.750122	0.23283		0.250412	0.16804	0.810544	0.200988	0.266886	0.184514	0.794069	0.151565	0.481054	0.184514		0.472954	0.805825	0.389736	0.389736	1.36061	0.209431	0.875173	0.278779	0.417476	0.237171
3.9	0.0709072	0.080292	0.0427529	0.0239833	0.136601	0.117831	0.0615224	-0.0510949	0.0521377		0.592304	0.206527	0.276668	0.197759	0.320507	0.390648	0.329274	1.10083	0.364345		0.31631	0.497529	0.629325	0.266886	0.695222	-0.0461286	0.777595	0.200988	0.645799	-0.0790775		0.667129	1.15257	0.334258	0.459085	1.90153	0.112344	0.833565	0.223301	0.653259	0.583911
4.225	0.117831	0.0521377	-0.004171	-0.0417101	0.0990615	-0.0604797	0.0615224	0.0896768	-0.0229406		0.302971	0.206527	0.38188	0.136386	0.276668	0.364345	0.425718	0.960546	0.329274		0.299835	0.744646	0.46458	0.365733	0.794069	0.0197693	0.810544	0.184514	0.711697	-0.0296541		0.819695	1.1387	0.140083	0.320388	1.957	0.320388	0.972261	0.153953	0.791956	0.542302
4.55	0.0990615	0.0990615	-0.0323253	-0.0510949	0.0990615	0.17414	0.145985	0.080292	-0.0604797		0.311739	0.171456	0.0136386	0.145153	0.224062	0.49586	0.302971	0.916707	0.294204		0.382208	0.827018	0.629325	0.299835	0.76112	0.00329484	0.827018	0.0362438	0.596376	0.200988		0.791956	1.04161	0.361997	0.209431	1.88766	0.500694	0.764216	0.292649	0.653259	0.472954
4.875	0.0427529	0.080292	0.0709072	-0.0417101	0.127216	0.249218	0.211679	0.0521377	-0.0510949		0.399415	0.127618	0.110083	0.294204	0.399415	0.364345	0.302971	0.872869	0.443254		0.398682	1.23888	0.596376	0.233937	0.810544	0.0691927	1.12356	0.151565	0.415156	0.16804		0.61165	1.319	0.389736	0.153953	1.99861	0.445215	0.958391	0.334258	0.542302	0.500694
5.2	0.0896768	0.0709072	0.0896768	0.0521377	0.145985	0.258603	0.258603	0.0427529	0.0145986		0.416951	0.180224	0.224062	0.294204	0.469557	0.267901	0.434486	1.17097	0.758889		0.217463	1.09061	0.365733	0.16804	0.662273	0.61285	1.33773	0.184514	0.711697	0.0527182		0.930652	1.11096	0.25104	0.223301	2.22053	0.445215	0.833565	0.944522	0.570042	0.597781
5.525	0.0427529	0.0990615	0.0333681	0.0709072	0.0145986	0.202294	0.286757	0.0145986	0.0615224		0.355577	0.0925475	0.320507	0.241598	0.416951	0.329274	0.425718	1.02192	0.592304		0.431631	0.777595	0.645799	0.233937	0.794069	0.827018	0.843493	0.332784	0.546952	0.0856672		0.542302	1.16644	0.320388	0.375867	2.20666	0.431345	0.819695	0.819695	0.500694	0.667129
5.85	0.0239833	0.080292	0.00521378	0.0615224	0.0990615	0.249218	0.465068	-0.0323253	0.080292		0.522163	0.136386	0.346809	0.241598	0.408183	0.320507	0.443254	0.864101	0.320507		0.31631	0.843493	0.678748	0.349259	0.958814	0.481054	0.695222	0.777595	0.497529	0.233937		0.500694	1.24965	0.25104	0.472954	1.79057	0.348128	0.778086	0.514563	1.19417	0.556172
6.175	0.0427529	0.0333681	-0.004171	0.0427529	0.108446	0.38999	0.418144	0.0427529	0.0615224		0.364345	0.145153	0.215295	0.224062	0.364345	0.487092	0.478324	0.881637	0.469557		0.299835	1.00824	0.61285	0.431631	0.892916	0.46458	0.546952	0.678748	0.415156	0.382208		0.500694	1.22191	0.223301	0.417476	1.55479	0.167823	0.694868	0.431345	1.24965	0.722607
6.5	0.0615224	0.0521377	0.0990615	0.0145986	0.145985	0.511992	0.399374	-0.004171	0.0521377		0.513395	0.23283	0.153921	0.329274	0.513395	0.487092	0.452021	0.872869	0.574769		0.678748	1.00824	0.76112	0.46458	0.711697	0.629325	0.563427	0.514003	0.332784	0.398682		0.819695	1.22191	0.306519	0.126214	1.59639	0.445215	0.833565	0.847434	1.04161	0.916782
6.825	-0.0417101	0.0615224	0.117831	-0.0417101	0.15537	0.267987	0.380605	0.00521378	0.164755		0.259133	0.267901	0.38188	0.259133	0.741354	0.338042	0.49586	0.881637	0.320507		0.777595	0.695222	0.431631	0.481054	0.431631	1.07414	0.958814	0.728171		0.332784		0.889043	1.80444	0.375867	0.223301	1.61026	0.653259	1.05548	0.722607		1.30513
7.15	0.0615224	0.080292	0.117831	0.0239833	0.277372	0.314911	0.35245	0.0145986	0.305527		0.224062	0.23283	0.338042	0.11885	0.79396	0.64491	0.601072	1.06576	0.250365		0.61285	0.991763	0.563427	0.431631	0.579901	0.942339	1.09061	0.662273		0.415156		0.889043	1.1387	0.25104	0.153953	1.19417	0.570042	0.833565	0.653259		1.34674
7.475	0.127216	0.0615224	0.117831	0.0427529	0.408759	0.549531	0.183525	0.0239833	0.58707		0.241598	0.215295	0.215295	0.250365	0.741354	0.627375	0.38188	1.24111	0.346809		0.431631	1.2224	0.530478	0.514003	0.563427	0.61285	0.843493	0.563427		0.431631		1.04161	1.15257	0.181692	0.153953	1.52705	0.583911	0.62552	0.514563		0.958391
7.8	0.0990615	-0.004171	0.136601	0.164755	0.436914	0.399374	0.277372	0.0521377	0.239833		0.522163	0.153921	0.162689	0.434486	0.811495	0.671213	0.355577	1.38139	0.338042		0.876441	1.3542	0.365733	0.365733	0.629325	0.777595				0.481054		0.902913	1.37448	0.167823	0.306519	2.0957	0.570042				1.01387
8.125	0.127216	0.00521378	0.0896768	0.380605	0.38999	0.690302	0.58707	0.0333681	0.202294		0.460789	0.11885	0.267901	0.416951	0.741354	0.741354	0.723819	1.7847	0.267901		1.45305	1.17298	0.299835	0.448105	0.645799	1.02471				0.332784		1.24965	1.44383	0.237171	0.278779	1.88766	0.542302				1.1803
8.45	0.0709072	0.127216	0.0615224	0.483837	0.399374	0.849844	0.662148	0.0239833	0.465068		0.785192	0.224062	0.302971	0.460789	0.697516	0.758889	0.662445	1.81978	0.320507		1.25535	1.2224	0.728171	0.46458	0.810544	0.991763				0.217463		1.36061	1.37448	0.361997	0.445215	1.67961	0.500694				0.902913
8.775	0.0896768	0.080292	0.0615224	0.483837	0.38999	0.737226	0.840459	0.17414	0.249218		0.846566	0.267901	0.110083	0.364345	0.609839	0.732586	0.601072	1.4866	0.294204		1.00824	1.46952		0.200988		0.810544				0.31631		1.26352	1.36061		0.417476		0.459085				0.902913
9.1	0.0990615	0.0709072	-0.0229406	0.558916	0.446298	0.652763	1.00938	0.343066	0.202294		0.697516	0.250365	0.0311739	0.329274	0.574769	0.741354	0.741354	1.4077	0.373113		0.991763	1.5519		0.135091		0.794069				0.46458		1.30513	1.638		0.431345		0.597781				1.02774
9.425	0.0990615	-0.004171	0.0145986	0.465068	0.427529	0.80292	1.03754	0.333681	0.493222		0.592304	0.197759	0.197759	0.390648	0.416951	0.925475	0.487092	1.54798	0.487092		0.975288					0.876441				0.415156		1.37448					0.556172				0.889043
9.75	0.164755	-0.0135558	0.0427529	0.343066	0.483837	0.727842	1.04692	0.202294	0.652763		0.566001	0.355577	0.373113	0.399415	0.355577	1.08329	0.522163	1.42523	0.416951		0.876441					1.09061						1.24965					0.500694
10.075	0.192909	0.0990615	0.00521378	0.202294	0.5683	0.868613	1.25339	0.17414	0.812304		0.557233	0.364345	0.390648	0.460789	0.355577	0.890404	0.662445	1.39016	0.320507		1.12356					0.678748						1.19417					0.445215
10.4	0.0896768	0.080292	0.0145986	0.117831	0.286757	0.812304	1.73201	0.333681	0.699687		0.557233	0.241598	0.38188	0.609839	0.346809	0.829031	0.715051	1.1622	0.276668		1.37068					0.629325						1.05548					0.431345
10.725	0.0990615	0.127216	0.136601	0.0896768	0.211679	1.17831	1.91032	0.408759	0.755996		0.53093	0.0837799	0.329274	0.53093	0.259133	0.925475	0.741354	1.54798	0.425718		0.925865					0.514003						1.06935					0.389736
11.05	0.127216	0.136601	0.0896768	0.108446	0.427529	1.46924	1.17831	0.343066	1.01877		0.566001	0.162689	0.145153	0.460789	0.276668	0.934242	0.653678	1.28495	0.416951		0.942339					0.744646						1.1387					0.570042
11.375	0.202294	0.15537	0.164755	0.15537	0.690302	1.61939	1.01877	0.558916	0.943691		0.750122	0.136386	0.338042	0.285436	0.539698	0.925475	0.706283	1.55675	0.302971		0.810544					0.448105						1.24965					0.348128
11.7	0.286757	0.314911	0.15537	0.192909	0.962461	1.40355	0.643378	0.643378	1.01877		0.79396	0.338042	0.460789	0.276668	0.811495	1.07452	0.539698	1.65319	0.364345		0.794069					0.46458						1.22191					0.431345
12.025	0.314911	0.324296	0.202294	0.145985	1.00938	1.05631	0.399374	0.718457	0.831074		0.872869	0.267901	0.320507	0.302971	0.697516	0.916707	0.259133	1.67949	0.127618		0.645799					0.431631						1.02774					0.348128
12.35	0.361835	0.305527	0.361835	0.0615224	0.746611	1.32847	0.202294	0.408759	0.5683		0.811495	0.311739	0.171456	0.329274	1.00438	1.06576	0.478324	1.7584	0.241598		0.678748					0.200988						1.01387					0.375867
12.675	0.296142	0.296142	0.286757	0.080292	0.699687	1.60063	0.145985	0.615224	0.436914		0.723819	0.443254	0.285436	0.302971	0.881637	0.723819	0.460789	1.47784	0.38188		0.579901											1
13	0.58707	0.192909	0.258603	0.145985	0.58707	1.244	-0.0698644	0.474453	0.408759		0.986849	0.346809	0.329274	0.329274	0.566001	1.15343	0.23283	1.41646	0.522163		0.76112											0.694868
13.325	0.80292	0.127216	0.324296	0.0990615	0.511992	0.990615	0.0990615	0.35245	0.427529		1.19727	0.329274	0.364345	0.38188	0.618607	0.951778	0.320507	1.4603	0.460789
13.65	0.737226	0.35245	0.455683	0.0615224	0.35245	0.699687	0.0896768	0.699687	0.530761		1.1359	0.329274	0.302971	0.522163	0.601072	0.872869	0.320507	1.72333	0.399415
13.975	0.755996	0.343066	0.343066	0.145985	0.343066	0.915537	0.164755	0.953076	0.427529		0.864101	0.487092	0.285436	0.592304	0.504627	0.837798	0.355577	1.69703	0.355577
14.3	0.605839	0.221064	0.277372	0.164755		1.15016	0.0615224	0.981231	0.521376		1.10083	0.311739	0.416951	0.390648		0.890404	0.285436	1.44277	0.329274
14.625	0.493222	0.267987		0.164755		1.31908	-0.0135558	0.981231	0.78415		1.09206	0.267901		0.460789		0.934242	0.302971	1.4866	0.460789
14.95	0.521376	0.239833		0.0521377		1.33785	0.192909	0.80292	0.746611		0.986849	0.311739		0.574769		0.978081	0.355577	1.69703	0.355577
15.275		0.35245		0.080292		1.63817	0.35245	0.577685	0.840459			0.276668		0.460789		0.864101	0.408183	1.59182	0.390648
15.6				0.136601			0.577685	0.5683	0.671533					0.364345			0.443254	1.34632	0.53093
15.925								0.549531	0.624609									1.51291	0.267901
16.25								0.680918	0.765381									1.60935	0.355577
16.575								0.962461	1.03754									1.53044	0.373113
16.9								0.680918	0.718457									1.60935	0.346809
17.225								0.755996	0.680918									1.39016	0.285436
17.55								0.427529	0.540146									1.64442	0.355577
17.875								0.38999	0.436914									1.30248	0.390648
18.2									0.267987										0.285436
18.525									0.15537										0.294204
18.85
19.175
19.5
19.825
20.15
20.475
20.8
21.125
21.45
21.775
22.1
22.425
