# Supplementary material for: T-Plastin reinforces membrane protrusions to bridge matrix gaps during cell migration
Source: Nat Commun. 2020 Sep 23;11:4818. doi: 10.1038/s41467-020-18586-3 (PMC7511357; doi:10.1038/s41467-020-18586-3)
Supplement: Supplementary file 13 — Source data [file 41467_2020_18586_MOESM13_ESM.zip › 3c.xlsx]

## Sheet: Sheet1
siControl	siT-Plastin #1	siT-Plastin #2
0.756	0.924	0.3
1.236	1.71	0.954
1.452	1.128	1.476
1.374	0.942	0.828
1.944	2.046	1.542
0.672	1.116	1.284
0.582	1.242	1.452
1.014	1.65	1.11
2.298	0.462	1.212
1.878	0.936	1.302
2.796	0.84	0.756
2.034	0.978	1.698
1.938	0.666	1.758
0.732	0.492	1.98
1.326	0.528	1.326
1.5	1.026	0.912
1.374	0.864	0.75
0.894	1.044	1.272
1.428	1.716	0.918
2.352	2.382	0.894
1.494	1.47	1.08
1.428	0.504	0.756
4.014	0.762	0.918
2.442	0.654	1.68
0.762	2.37	0.858
1.056	0.714	0.144
1.488	1.434	0.84
2.25	0.816	0.18
2.814	0.468	1.884
0.834	0.606	2.304
0.882	0.756
2.034	0.588
1.86	0.528
0.666	1.356
1.152
1.572
2.412
1.512
