# Supplementary material for: T-Plastin reinforces membrane protrusions to bridge matrix gaps during cell migration
Source: Nat Commun. 2020 Sep 23;11:4818. doi: 10.1038/s41467-020-18586-3 (PMC7511357; doi:10.1038/s41467-020-18586-3)
Supplement: Supplementary file 13 — Source data [file 41467_2020_18586_MOESM13_ESM.zip › 3d.xlsx]

## Sheet: Sheet1
siControl	siT-Plastin #1	siT-Plastin #2
-0.378	-1.398	-0.294
-2.094	-0.936	-1.176
-1.614	-0.51	-1.032
-2.334	-0.822	-0.954
-0.834	-0.96	-1.326
-2.742	-1.902	-1.44
-3.096	-2.34	-1.422
-2.25	-1.05	-1.35
-3.66	-0.954	-1.302
-1.146	-4.53	-3.432
-0.702	-1.806	-1.356
-1.302	-1.494	-1.914
-0.948	-1.038	-1.332
-2.076	-0.84	-0.552
-1.548	-0.672	-0.714
-4.11	-2.106	-0.33
-2.754	-0.84	-0.486
-0.702	-1.482	-0.522
-1.194	-0.978	-0.39
-3.804	-1.572	-1.29
-4.464	-0.876
-2.634	-0.546
-5.616	-0.726
-0.78	-0.954
-1.056	-1.872
-1.758	-0.894
-1.308	-0.114
-0.822	-0.744
