# Supplementary material for: T-Plastin reinforces membrane protrusions to bridge matrix gaps during cell migration
Source: Nat Commun. 2020 Sep 23;11:4818. doi: 10.1038/s41467-020-18586-3 (PMC7511357; doi:10.1038/s41467-020-18586-3)
Supplement: Supplementary file 13 — Source data [file 41467_2020_18586_MOESM13_ESM.zip › 5c.xlsx]

## Sheet: Sheet1
Solid					4um gaps					8um gaps
WT	KO1	KO2	KO3		WT	KO1	KO2	KO3		WT	KO1	KO2	KO3
1070.51	1418.44	278.216	1043.05		815.742	165.62	379.827	707.476		43.7287	91.8937	22.2869	219.594
874.997	777.083	1232.12	1864.81		825.987	247.162	15.5269	1067.23		321.1	99.9213	26.5119	59.2556
216.426	786.273	349.619	997.311		955.484	197.413	294.694	331.979		916.403	246.634	143.861	34.5394
744.762	1373.23	415.423	836.867		1280.17	129.074	177.133	570.692		223.08	26.4062	217.165	215.475
1244.79	885.032	1637.82	858.942		737.685	196.779	12.3581	555.482		101.083	173.648	190.442	79.7469
417.324	1581.42	403.276	572.804		268.076	434.224	228.044	702.723		154.107	168.261	138.474	218.644
589.81	1269.93	909.22	1005.87		387.116	358.491	195.723	89.1475		455.455	161.501	58.7275	86.2956
302.087	859.259	815.953	1715.98		880.701	210.299	764.619	1109.48		29.8919	42.6725	84.7113	34.8563
915.135	1456.89	429.577	504.782		629.419	221.496	45.8413	55.9813		154.107	80.3806	94.4287	31.8987
945.766	656.354	2677.28	1968.64		990.763	113.969	293.637	418.803		10.985	186.006	53.8687	8.97813
806.13	1272.68	1112.87	1038.93		649.171	325.748	521.365	37.7081		135.2	162.979	25.0331	26.7231
972.595	1200.96	49.9606	1094.91		1013.15	175.338	127.384	14.9987		4.225	66.3325	177.556	28.8356
875.631	488.199	113.653	674.627		89.7812	511.859	32.7437	490.628		162.346	166.571	153.473	197.624
99.71	1540.75	184.632	827.149		326.698	188.752	842.359	85.8731		460.842	127.595		211.884
683.605	1476.74	186.745	839.93		535.096	209.243	117.983	32.0044		313.284	74.4656		162.451
64.6425	1199.37	1574.13	782.681		1143.39	932.669	66.0156	351.414		800.426	417.219		36.6519
372.011	1065.97	1629.48	700.822		594.352	433.696	134.144	35.1148		130.553	89.7812		106.787
1119.1	1290.32	654.452	2755.02		122.948	409.086	454.188	735.678		738.107	164.141		210.405
312.967	89.2531	957.596	1698.34		629.631	216.531	118.3	679.274			112.279		522.949
964.251	1497.34	1493.43	1278.48		14.365	954.85	819.456	90.9431			54.1856		166.042
1209.62	742.649	1390.87	238.396			370.638	258.464	638.714			97.9144		9.40062
522.527	52.1788	981.573	816.904			1048.12	62.53	670.296			107.949		23.5544
103.407	1729.4	1624.62	752.684			877.216	78.9019	427.147			114.392		8.23875
641.778	732.932	1187.86	696.914			644.101	106.787	125.377			529.393		124.004
56.1925	2013.74	147.981	1121.53			282.969	154.635	860.421			40.2431		93.795
231.952	1349.99	759.866	1899.45			670.824	157.381	210.405			116.821		42.8837
757.014	817.221	689.309	1612.15			593.296	377.293	295.75					34.5394
1397.84	855.985	445.421	100.661			338.634	212.623	509.535					18.6956
1088.25	911.121	792.188	433.274			520.52	511.436	277.794					122.525
621.075	241.353	745.501	840.036				629.419	660.473					112.808
1507.16	1696.34	534.779					67.9169	107.104					46.3694
1186.7	1429.95	1114.3					128.757	669.24					281.491
10.8997	958.653	1063.12					468.236	285.504					131.714
3.53801	1138	1594.2					300.82	568.157					1.2675
856.83	2183.06	964.462					82.81	336.204					54.2611
1037.55	833.804	808.348					88.3025	189.28					110.695
1082.97	721.524	41.2994					138.052	174.07					341.803
833.381	7.49937	316.664					349.724	436.971					83.1269
386.799	656.459	36.335					190.019	6.44313					112.596
227.199	1278.91	82.81					161.395	68.7619					812.362
1012.1	95.3794	283.286					797.786	101.294					102.562
1157.44	184.527	403.593					705.469	100.661					49.3269
74.1488	1186.17	17.1452					94.3231	208.187					42.25
140.164	869.082	1855.73					275.364	357.224					9.92875
218.538	1318.2	835.283					4.43625	208.398					12.8863
1698.45	601.64						198.681	176.077
2661.75	541.962						179.879	133.616
708.11	1397.21						268.288	260.999
754.163	1090.47						83.0212	6.54875
1978.78	1129.66						155.163	227.305
720.151	985.376						11.9356	2.42937
943.759	449.329						31.0538	4.54188
734.939	1533.89						746.874	793.349
1718.73	1805.24						626.251	226.988
1557.55	902.46						13.9425	531.294
652.974	1518.36						468.13	246.634
919.994	2343.71						267.02	212.94
815.636	107.632						104.78	135.306
765.253	1598.63						50.4888	181.569
	2377.62						364.6	402.748
	184.316						164.986	1056.04
	544.18							198.892
								299.764
								14.6819
								99.0763
								96.4356
								29.4694
								830.001
								862.534
								64.8538
								742.016
								398.101
								13.2031
								1122.27
