# Supplementary material for: T-Plastin reinforces membrane protrusions to bridge matrix gaps during cell migration
Source: Nat Commun. 2020 Sep 23;11:4818. doi: 10.1038/s41467-020-18586-3 (PMC7511357; doi:10.1038/s41467-020-18586-3)
Supplement: Supplementary file 13 — Source data [file 41467_2020_18586_MOESM13_ESM.zip › 5d.xlsx]

## Sheet: Solid
	WT
0	1	1	1	1	1	1	1	1	1	1	1	1	1	1	1	1	1	1	1	1	1	1	1	1	1	1	1	1	1	1	1	1	1	1	1	1	1	1	1	1	1	1	1	1	1	1	1	1	1
0.5	0.998315	1.27109	0.868852	0.868448	0.780639	1.11427	1.01566	0.998041	0.98242	1.01139	0.805662	1.03611	0.995681	0.912324	0.983333	1.17756	0.909408	0.998632	0.981938	0.99914	0.9801	1.01042	1.05777	0.996238	1.00902	0.756678	0.932019	0.929082	1.10397	0.951374	1.02172	0.993272	0.956772	1.01159	1.22054	0.989677	1.02694	1.00622	0.836428	1.24715	0.921365	1.39618	0.988267	1.12191	1.1051	1.17799	0.958588	0.886111	1.00776
1	1.17186	1.44771	1.11475	1.01644	0.750444	1.36634	1.00085	0.99285	0.965874	1.03986	0.982402	1.11936	0.991362	1.0306	1.01583	1.12527	0.864112	1.03786	1.01806	1.00323	1.07321	0.993236	1.1334	0.992475	1.01803	0.728804	1.06254	0.996701	1.07183	1.13953	1.00372	0.981848	0.962536	1.00942	0.915734	1.00572	0.966782	1.02022	0.826702	1.38023	0.779674	1.67857	1.00421	1.12356	1.03951	1.548	1.22403	0.803472	1.09202
1.5	1.17102	1.52442	1.07248	1.31141	0.561279	1.40166	0.997037	0.985357	1.07032	1.02164	1.09487	0.918756	0.987044	1.00496	1.04917	1.29412	0.873693	1.03345	1.12069	0.993441	0.98081	0.978379	1.18459	0.988713	1.02705	0.725684	1.17063	1.06487	1.09074	1.17865	0.996157	0.97017	0.832853	1.00455	0.945359	1.00469	1.08759	1.10575	0.857648	1.73764	0.902077	1.8912	0.993174	1.27018	1.07823	1.80259	1.31568	0.894444	1.27162
2	1.09351	1.69413	1.10958	1.38027	0.612789	1.63504	1.00381	0.991087	1.14374	0.994305	0.99694	1.05015	0.982725	1.09429	0.9475	1.01961	1.0993	1.02878	1.05337	0.98828	1.06539	0.967846	0.961954	0.984951	1.03606	0.722564	1.12984	0.86586	1.07183	1.45243	0.968804	0.961031	1.14265	1.01242	1.14812	1.01442	1.05206	1.00311	0.786914	1.69202	1.05415	1.91944	0.994187	1.33608	1.09087	2.2794	1.06789	0.921528	1.55654
2.5	1.03623	1.70375	1.1044	1.9332	0.775311	1.79224	1.00979	0.982125	1.31127	0.987472	1.10099	1.03611	0.978406	1.06452	1.025	1.16013	1.19948	1.00622	1.05419	0.986344	1.09026	0.960639	0.990136	0.981189	1.04508	0.719444	1.31679	0.835074	0.988658	1.76427	0.992954	0.975248	1.15634	1.0119	1.47202	1.0285	1.13204	1.05677	0.859416	1.82319	0.938427	2.15615	0.988161	1.29325	1.1294	2.85868	1.41412	0.727083	1.6929
3	1.14996	1.84386	1.15789	2.05447	0.919183	2.34626	1.00524	0.987218	1.33506	0.985194	0.921194	1.1003	0.974087	1.17783	1.01417	1.3159	1.30226	1.00075	0.974548	0.986452	1.16844	0.962745	0.970409	0.977426	1.05409	0.716325	1.15228	0.916438	1.0189	1.95349	1.01454	0.94821	1.08069	1.01066	1.54246	1.03541	1.01851	1.1874	0.861185	1.85932	0.976261	2.14535	0.985921	1.34926	1.10984	3.274	1.41208	0.831944	2.01552
3.5	0.95198	1.81722	1.16221	2.58376	0.784192	3.0741	1.03006	0.98903	1.51086	1.02733	1.10559	1.09729	0.969768	1.06534	1.0775	1.40087	1.52613	1.00186	1.12069	0.991505	1.42146	0.952877	1.01785	0.973664	1.06311	0.713205	1.34602	0.860913	1.12476	2.10148	1.01614	0.938182	1.23271	1.00611	1.53522	1.05452	1.17551	1.30016	0.783378	1.95247	1.23813	2.56894	0.977068	1.40692	1.19972	3.2028	1.56959	1.00694	2.02772
4	1.11626	1.88086	1.22002	2.62487	0.798401	3.55332	1.03313	0.994466	1.70321	1.18109	0.9671	1.0321	0.965449	1.03143	1.05917	1.42375	1.5662	0.990924	1.01806	0.986667	1.51528	0.94057	0.7783	0.969902	1.07212	0.710085	1.38749	0.938428	1.14556	2.70085	1.04324	0.939959	1.40994	1.00145	1.62673	1.05989	1.0709	1.51788	0.814324	1.89734	0.87092	2.70681	0.988427	1.33773	1.20288	3.37325	1.70808	1.16181	2.18958
4.5	1.11373	1.95165	1.31924	2.91881	0.676732	3.6759	1.03498	0.994613	1.84385	1.40433	0.940321	1.01505	0.961131	1.27957	1.10833	1.43573	1.68467	0.98738	1.08292	0.985269	1.88913	0.935359	0.812588	0.966139	1.08114	0.706965	1.25357	1.06432	1.23629	3.17019	1.05688	0.94034	1.35663	0.991204	1.58262	1.07175	1.19451	1.55132	0.873563	2.26996	1.02819	2.79485	1.00219	1.42834	1.22936	4.33873	1.88255	0.978472	2.33814
5	1.13816	1.96127	1.39172	3.12641	0.828597	4.33864	1.03683	1.0046	1.84074	1.5262	1.13236	1.09027	0.956812	1.2531	0.983333	1.54684	1.87021	0.992975	1.04762	0.982258	2.06254	0.947112	1.1334	0.962377	1.09015	0.703845	1.27124	1.15393	1.19282	3.19556	1.07046	0.947702	1.55764	0.986548	1.71889	1.0703	1.21583	1.59876	0.740053	2.22433	1.00148	2.87957	1.01477	1.30807	1.23943	4.36785	2	1.05486	2.35144
5.5	1.16007	2.05032	1.62381	3.51696	0.741563	4.52562	1.04434	1.00857	2.68873	1.66743	1.10635	1.0652	0.952493	1.46237	1.23667	1.67429	1.89895	0.988748	1.05911	0.971828	2.4769	0.939572	0.803194	0.958615	1.09917	0.700726	1.30116	1.01374	1.15312	3.57717	1.08622	0.956842	1.7255	0.972061	1.66689	1.07798	1.26029	1.74728	0.8771	2.23194	1.0727	3.17442	1.02053	1.33443	1.23726	4.9342	2.33605	1.06736	2.68182
6	1.00421	2.04391	1.42019	3.84584	0.894316	4.61219	1.03821	1.0189	2.77146	1.90433	1.12395	1.07121	0.948174	1.53019	1.11333	1.70588	2	0.988748	0.906404	0.963871	2.58422	0.953321	1.00611	0.954853	1.10818	0.697606	1.26309	0.968114	1.17958	4.66596	1.09423	0.956461	1.6866	0.969371	1.76959	1.07064	1.1765	1.95023	0.791335	2.27186	0.916914	3.20266	1.02	1.34596	1.3149	5.15426	2.56483	1.3125	2.74279
6.5	1.13648	2.22028	1.53581	3.95992	0.805506	4.7133	1.05884	1.00176	2.80455	2.26424	1.01989	1.01404	0.943855	1.52936	1.21167	1.66993	2.12282	0.984832	0.931034	0.957957	3.04975	0.954097	1.06247	0.95109	1.1172	0.694486	1.27328	1.18692	1.28355	5.45877	1.07296	0.949353	1.9366	0.967922	1.89862	1.06885	1.25037	2.33904	0.790451	2.19392	0.852374	3.33638	1.00896	1.41845	1.35065	5.30421	2.95655	1.38194	2.8714
7	1.03623	2.24346	1.45729	4.20555	0.85524	4.85249	1.05371	1.01156	2.89349	2.35649	0.956389	1.10732	0.939536	1.56328	1.23083	1.66776	2.19251	0.972523	1.03859	0.944624	3.9936	0.955317	1.06717	0.947328	1.12621	0.691366	0.96465	1.21495	1.27788	5.67548	1.08174	0.941483	2.07853	0.967715	1.93878	1.07243	1.25649	2.74106	0.819629	2.4962	1.06973	3.3397	1.00341	1.38715	1.32497	5.83279	3.27088	1.43889	3.15188
7.5	1.17607	2.38407	1.44349	4.11716	0.87389	5.15651	1.03905	1.00867	3.03413	2.89294	1.09334	1.13541	0.935218	1.58313	1.0275	1.72658	2.37544	0.971279	1.20361	0.936344	5.06539	0.949884	1.0418	0.943566	1.13523	0.688247	1.03807	1.28477	1.2155	5.96723	1.07488	0.937421	2.18516	0.96368	1.92298	1.06399	1.30458	2.98445	0.997347	2.37262	1.08457	3.59468	0.995574	1.33278	1.32793	6.04099	4.4406	1.67292	3.6153
8	1.16007	2.43167	1.49957	4.27646	0.993783	5.31787	0.961319	1.0093	3.13754	3.19932	1.20428	1.0331	0.930899	1.6981	1.11083	1.81264	2.49739	0.968793	1.13793	0.924301	5.97726	0.95953	1.11837	0.939803	1.14424	0.685127	1.11625	1.07806	1.21172	6.43129	1.05368	0.928916	2.38833	0.947848	2.35813	1.08327	1.27367	3.33515	1.2122	2.26996	1.05267	3.549	0.99728	1.23888	1.3384	6.35814	5.34555	1.74167	4.1663
8.5	1.27211	2.53799	1.66695	4.63618	1.05684	5.65582	1.0344	1.01087	3.63495	3.23235	1.27391	1.06319	0.92658	1.76344	1.10333	1.76035	2.5723	0.971901	1.01888	0.925914	6.19332	0.969841	1.08736	0.936041	1.15326	0.682007	1.12644	1.1127	1.17391	6.63319	1.04394	0.920411	2.51513	0.849441	2.09809	1.08139	1.2236	3.53033	1.35544	2.41065	1.05119	3.33721	1.00827	1.28171	1.40162	6.35383	5.53632	1.92153	4.21619
9	1.37068	2.51431	1.57722	4.97431	1.18739	5.76247	1.02588	1.00113	3.49018	3.5467	1.26396	1.05416	0.922261	1.84698	1.22083	1.88235	2.62718	0.961644	0.980296	0.93129	6.42502	0.980597	1.05355	0.932279	1.16227	0.678887	1.11829	1.08961	1.24953	6.52748	1.05618	0.909876	2.7183	0.837541	2.2686	1.07081	1.25235	3.72006	1.44651	2.54753	1.07641	3.35216	1.01019	1.27677	1.39945	6.4164	6.03123	2.30764	4.45233
9.5	1.41365	2.55353	1.80328	5.06064	1.26465	5.98269	1.03228	0.996572	3.93382	3.81207	1.30528	1.00903	0.917942	1.91729	1.07583	1.87255	2.74826	0.978428	0.901478	0.952043	6.85785	0.97095	1.04998	0.928517	1.17129	0.675767	1.21414	1.08693	1.21172	6.96512	1.07546	0.899975	2.93732	0.860927	2.17248	1.05076	1.26326	3.76594	1.4191	2.65399	1.25223	3.23339	1.00512	1.2603	1.42592	6.53506	6.41073	2.76042	4.36807
10	1.66976	2.53404	1.80155	5.1665	1.3135	5.83172	1.0182	1.0097	4.10134	4.09681	1.40704	1.11234	0.913624	2.01572	0.9825	2.00871	2.96516	0.967736	0.892447	0.953441	6.98436	0.973057	1.04641	0.924754	1.1803	0.672648	1.2189	1.08425	1.23629	7.27484	1.05336	0.898324	3.2428	0.893419	2.26333	1.05418	1.30573	3.94479	1.50663	2.72053	1.10534	3.29817	1.00501	1.20923	1.46227	6.46926	7.02851	3.05417	4.53326
10.5	1.80286	2.56956	1.69198	5.75951	1.37744	6.12742	1.00524	1.00465	4.0031	4.45216	1.41852	1.00401	0.909305	2.19851	1.16083	2.3268	3.06272	0.950019	1.0977	0.97172	7.12367	0.99113	1.04285	0.920992	1.18932	0.669528	1.20802	1.08157	1.20605	7.36152	1.06893	0.893882	3.35159	0.948986	2.4707	1.05836	1.39382	4.14619	1.64368	2.67871	1.1543	3.36379	1.01157	1.2257	1.46523	6.52427	7.11202	3.30486	4.68847
11	2.03538	2.64899	1.78602	5.70606	1.45737	6.15166	1.00063	0.97855	4.27404	4.95672	1.50421	1.19659	0.904986	2.24318	1.22	2.27342	3.21429	0.969912	1.11987	0.977527	7.24947	0.983479	1.03928	0.91723	1.19833	0.666408	1.14344	1.07889	1.26843	7.463	1.09	0.896674	3.86383	0.939259	2.19552	1.05947	1.3801	4.38258	1.7931	2.76426	1.34941	3.22757	1.02784	1.2883	1.53082	6.54585	7.15547	3.64861	4.63858
11.5	2.11794	2.57918	1.80414	6.29702	1.52487	6.25416	0.98984	0.986435	4.76319	5.35535	1.53328	0.905717	0.934149	2.45658	1.09833	2.41068	3.3615	0.947408	1.06158	1.0071	7.33404	0.988358	1.03571	0.913468	1.20735	0.663288	1.22502	1.07622	1.26843	7.39746	1.12382	0.892358	4.36744	0.995551	2.43845	1.06151	1.37151	4.63997	1.95137	2.77947	1.22997	3.26827	1.01717	1.32125	1.58435	6.57389	7.49016	3.91736	4.67627
12	2.39006	2.71756	1.83003	6.19424	1.58259	6.2867	0.978887	0.996817	4.99276	5.40661	1.61744	0.909729	0.817498	2.91729	1.04417	2.32571	3.49477	0.953935	1.04269	1.02624	7.52878	0.999667	1.03215	0.909705	1.21636	0.660169	1.19443	1.07354	1.2552	7.59619	1.12741	0.887789	4.84654	0.998965	2.78012	1.06953	1.35333	5.00622	2.01149	3.04943	1.25519	3.1304	1.02411	1.3542	1.57724	6.51996	7.68839	4.05764	4.79157
12.5	2.41449	2.80464	1.98447	6.26413	1.60924	6.259	0.964599	1.0046	5.03826	5.5672	1.67177	0.973922	0.934149	3.21423	1.0925	2.69281	3.62892	0.960587	1.1133	1.03151	7.53021	1.00222	1.02858	0.905943	1.22538	0.657049	1.11421	1.07086	1.25331	7.53488	1.12485	0.884742	5.12896	1.02111	2.526	1.06578	1.22922	5.24184	2.06897	3.03992	1.32789	3.05565	1.04666	1.32125	1.60115	6.47033	7.67753	4.19444	5.30266
13	2.58888	2.85668	2.00604	6.64645	1.66519	6.26247	0.943116	1.01342	5.37229	5.5615	1.70008	0.974925	0.882408	3.75352	1.08167	2.70044	3.82753	0.954432	1.05747	1.01366	7.72566	1.01796	1.02501	0.902181	1.23439	0.653929	1.16723	1.06818	1.28544	7.49366	1.12004	0.874334	5.27954	1.05029	2.66359	1.05605	1.33069	5.4028	2.07692	3.08365	1.42359	2.93771	1.04416	1.38386	1.62861	6.52104	7.77733	4.27014	5.29823
13.5	2.74473	2.84386	2.01553	6.89825	1.73979	6.34765	0.949836	1.0166	5.34436	5.80979	1.68707	1.13641	0.823142	4.43093	1.245	2.94444	3.96864	0.961457	1.0821	1.02387	7.88984	1.01719	1.02145	0.898418	1.24341	0.650809	1.23453	1.0655	1.32892	7.50634	1.13619	0.854024	5.50793	1.11207	2.52074	1.07542	1.25335	5.61431	2.15385	3.04373	1.66098	2.98173	1.03984	1.33937	1.63987	6.5027	7.82417	4.28542	5.26164
14	2.82982	2.89517	1.92407	6.8222	1.75666	6.44945	0.950841	1.0071	5.44364	5.8451	1.80413	1.14443	0.998119	4.27874	1.04417	2.93137	4.14024	0.976501	1.02135	1.01387	8.0796	1.02062	1.01788	0.894656	1.25242	0.647689	1.46431	1.06282	1.29679	7.43658	1.14804	0.835618	5.70317	1.11465	2.82225	1.07397	1.40902	5.7224	2.24492	3.19962	1.68694	2.82807	1.02315	1.3575	1.65982	6.67638	7.8554	4.36806	5.76275
14.5	3.00337	3.03157	1.97498	7.15211	1.78419	6.41066	0.961054	1.00573	5.47983	5.95786	1.87605	1.27282	0.831609	4.73449	1.12	3.13508	4.5122	0.968233	1.11987	1.02419	8.22957	1.02062	1.01431	0.890894	1.26144	0.64457	1.49694	1.06014	1.33081	7.44397	1.14073	0.817212	5.79251	1.12014	2.56419	1.11748	1.40721	5.6353	2.33422	3.3251	1.79303	2.89037	1.01621	1.40527	1.70901	6.65696	7.88255	4.44097	5.59645
15	3.17607	3.01677	2.01122	7.46557	1.8206	6.4349	0.963382	1.00431	5.27715	6.23918	1.86381	1.25577	0.937912	5.04963	1.34667	3.17429	5.10889	0.970285	1.12397	1.02366	8.3575	1.03304	1.01075	0.887132	1.27045	0.64145	1.65262	1.05746	1.3327	7.44926	1.14881	0.820767	5.91859	1.13555	2.5293	1.11424	1.44588	5.73095	2.46065	3.48289	1.88279	2.76329	1.02549	1.28336	1.71335	6.77131	7.95859	4.53264	5.94124
15.5	3.26959	3.08658	1.95513	7.87975	1.83304	6.49169	0.958197	0.999363	5.49638	6.42369	1.9036	1.32798	0.84572	5.16625	1.425	3.27015	5.94948	0.971715	1.17898	1.01323	8.51599	1.02317	1.00718	0.883369	1.27947	0.63833	1.74575	1.05478	1.40832	7.45877	1.13138	0.834857	6.33357	1.13659	2.63726	1.11398	1.46108	5.6944	2.44209	3.5038	2.01187	2.90449	1.02357	1.40362	1.774	6.87487	8.04277	4.60694	5.98004
16	3.42207	3.15244	1.93615	8.28983	1.90409	6.51662	0.956345	1.00529	5.70734	6.29613	1.93267	1.26179	0.85889	5.21754	1.51	3.56972	6.10889	0.970409	1.0821	1.01806	8.74556	1.01663	1.00361	0.879607	1.28848	0.63521	1.96261	1.05211	1.45747	7.45455	1.13683	0.842854	6.3062	1.1578	2.67939	1.11142	1.41795	6.27683	2.58267	3.79468	2.13947	2.88123	1.02389	1.38715	1.79494	6.84142	8.17447	4.61736	6.21286
16.5	3.61415	3.26714	1.96808	8.51182	1.97425	6.53878	0.963382	0.994417	6.19338	6.38383	1.99847	1.28586	0.955786	5.83209	1.75333	3.7756	6.35017	0.953003	1.12972	1.01989	9.00853	1.02373	1.00005	0.875845	1.2975	0.632091	2.03467	1.04943	1.48015	7.41966	1.1335	0.840569	6.36383	1.18119	2.68334	1.1156	1.52884	6.35459	2.62511	3.85551	2.29822	2.86794	1.01333	1.3196	1.85401	6.87487	8.28106	4.54167	6.36142
17	3.83656	3.22866	2.01467	8.81089	1.96536	6.54571	0.958832	0.997062	6.06515	6.37813	1.99082	1.24674	0.916275	5.82299	2.1	3.94553	6.55749	0.971342	1.06732	1.02774	9.03127	1.01486	0.996479	0.872082	1.30651	0.628971	2.17267	1.04675	1.39509	7.47252	1.1335	0.844123	6.35014	1.19785	2.70573	1.11765	1.48637	6.29938	2.65252	3.93346	2.46365	2.63621	1.01115	1.35255	1.85618	6.88242	8.26748	4.56111	6.93237
17.5	3.8214	3.27726	1.97498	8.59918	2.03552	6.57133	0.958779	0.983888	6.25543	6.4795	2.06121	1.32497	0.841957	6.19189	2.50083	4.18954	6.98345	0.965125	1.05665	1.03624	9.12082	1.01342	0.992912	0.86832	1.31553	0.625851	2.21618	1.04407	1.44802	7.47146	1.13535	0.847677	6.43804	1.20354	2.70507	1.11236	1.46125	6.73717	2.85411	3.8327	2.65208	3.03073	1.01616	1.29819	1.85263	6.87487	8.30143	4.59861	7.09202
18	3.94019	3.34139	1.90595	8.78109	2.03286	6.59211	0.957297	0.981489	6.40021	6.55125	2.11094	1.36309	0.760113	6.08271	3.09	4.45969	7.18206	0.967736	1.07964	1.02613	9.3838	1.01164	0.989346	0.864558	1.32454	0.622731	2.19171	1.04139	1.43856	7.4482	1.14778	0.850597	6.56484	1.22858	2.82686	1.11014	1.50421	6.80093	2.84527	3.75856	2.72329	2.71179	1.00795	1.27842	1.88404	6.89644	8.40122	4.55	6.84035
18.5	4.246	3.39023	1.94651	9.17472	2.10746	6.68075	0.949148	0.980558	6.52637	6.62756	2.16297	1.3681	0.831609	6.46154	3.45333	4.56645	7.16289	0.963136	0.96798	1.0186	9.4435	1.00898	0.985779	0.860796	1.33356	0.619611	2.47111	1.03871	1.44423	7.40063	1.16706	0.849454	6.67435	1.3094	2.86307	1.12209	1.5014	7.17574	2.77719	3.72243	2.84125	2.77326	1.00741	1.18451	1.88838	6.88781	8.47794	4.56389	6.88359
19	4.37911	3.39344	2.02847	9.15827	2.10746	6.69668	0.947931	0.963565	6.55636	6.68907	2.22112	1.48646	0.930386	6.38296	3.31	4.92375	7.14024	0.955365	0.960591	1.02065	9.36887	1.00366	0.982212	0.857033	1.34257	0.616492	2.46227	1.03603	1.49527	7.36892	1.17834	0.847804	6.7781	1.30691	3.06122	1.09948	1.48884	7.10187	2.88859	3.93346	2.90059	2.62708	1.00939	1.19934	1.89392	6.93635	8.48812	4.56042	7.11308
19.5	4.63016	3.44179	2.00863	9.29702	2.09414	6.74792	0.946714	0.969442	6.56153	6.71868	2.24637	1.5657	0.912512	6.76592	3.35417	5.09586	7.16202	0.959344	0.860427	1.00247	9.35181	1.00721	0.978646	0.853271	1.35159	0.613372	2.52889	1.03335	1.52552	7.39535	1.18071	0.851104	6.76729	1.34065	3.70902	1.09641	1.50124	7.15474	2.89213	4.01521	3.02448	2.96512	1.00533	1.18287	1.89984	6.88781	8.59606	4.5625	7.05543
20	5.08677	3.43784	2.0604	9.19424	2.11279	6.85249	0.947772	0.977081	6.41675	6.8246	2.31982	1.55466	0.990593	6.73036	3.81833	5.80828	7.16376	0.946227	0.962233	0.995699	9.36887	1.01419	0.975079	0.849509	1.3606	0.610252	2.68321	1.03067	1.58412	7.42495	1.15822	0.854278	6.81916	1.33651	4.09743	1.09692	1.48356	7.21773	3.00177	4.20342	3.11944	3.14784	1.00048	1.14333	1.9273	6.87702	8.66327	4.52361	6.8714
20.5	5.3968	3.46201	2.10009	9.037	2.21492	6.85042	0.944015	0.965132	6.33092	6.87244	2.35119	1.65296	0.896519	7.21588	4.0775	6.51525	7.16463	0.951759	1.13383	1.00462	9.38522	1.00676	0.971512	0.845746	1.36962	0.607132	2.61387	1.028	1.60681	7.39218	1.15688	0.854659	6.81772	1.34934	4.26004	1.10784	1.51149	7.06843	3.13174	4.20532	3.17656	2.91611	1.00341	1.23558	1.9518	6.88242	8.75085	4.49167	6.98115
21	5.70177	3.47188	2.01553	9.07708	2.22558	6.84765	0.947455	0.966895	6.17166	6.97722	2.55164	1.82146	0.902164	7.19686	4.26	6.95861	7.1899	0.953251	1.18883	1.01043	9.43568	1.00577	0.967946	0.841984	1.37863	0.604012	2.67505	1.02532	1.67864	7.41015	1.16469	0.858213	6.83357	1.35906	4.34957	1.11509	1.47976	7.13453	3.06985	4.11407	3.17211	2.86794	1.00128	1.28666	1.96484	6.8425	8.80109	4.51806	7.04213
21.5	6.57877	3.42082	1.99482	9.12641	2.21492	6.90305	0.950259	0.968511	6.07963	7.01936	2.50344	1.71916	0.88429	7.33664	4.35833	7.50109	7.21429	0.950951	1.40394	0.994731	9.48543	1.00233	0.964379	0.838222	1.38765	0.600893	2.68933	1.02264	1.70888	7.37738	1.17859	0.856943	6.80908	1.37428	4.53456	1.09103	1.53594	7.26594	3.1733	4.13688	3.23591	2.96678	1.00197	1.23229	1.98222	6.91909	8.84386	4.49653	7.05543
22	6.37237	3.36014	2.16739	9.11202	2.26288	6.93629	0.951212	0.966357	5.93382	7.1082	2.55011	1.79338	0.946378	7.46981	5.12667	7.94662	7.29094	0.954619	1.47455	0.997742	9.48188	1.00344	0.960812	0.83446	1.39666	0.597773	2.94697	1.01996	1.61815	7.36364	1.16841	0.852628	6.81628	1.38628	4.84924	1.09325	1.52768	7.36392	3.33068	4.19011	3.25593	3.24834	0.998293	1.14827	1.97768	6.8932	8.90292	4.48819	7.12639
22.5	7.03201	3.29107	2.05004	9.37821	2.28064	6.8982	0.954598	0.963957	5.74457	7.1492	2.63275	1.89368	0.839135	7.4665	5.18	7.96732	7.32491	0.956173	1.51724	0.987419	9.53518	0.999335	0.957245	0.830697	1.40568	0.594653	2.96533	1.01728	1.63516	7.38266	1.18532	0.842473	6.74135	1.3838	4.91903	1.11961	1.56685	7.56532	3.45447	4.18631	3.33531	3.27824	1.00352	1.18781	2.00138	6.99137	8.94162	4.49931	7.09424
23	6.92249	3.23335	2.02071	9.15108	2.31261	6.89058	0.948143	0.957199	5.65047	7.16743	2.63581	1.82748	0.791157	7.48883	5.38583	8.18954	7.39895	0.961954	1.58949	0.98	9.44492	1.0112	0.953679	0.826935	1.41469	0.591533	3.2223	1.0146	1.71645	7.39429	1.19986	0.836126	6.76801	1.38876	5.01382	1.10767	1.57941	7.72551	3.33599	4.21863	3.44065	3.42027	1.00395	1.18122	2.00435	7.10032	8.99117	4.50833	6.87583
23.5	7.35636	3.15096	2.1484	9.53032	2.33393	7.04017	0.951	0.964496	5.51913	7.2574	2.73298	1.91474	0.824083	7.46898	5.45917	8.4488	7.3554	0.955116	1.84647	0.985161	9.43497	1.00699	0.950112	0.823173	1.42371	0.588414	3.67845	1.01192	1.66163	7.38478	1.19602	0.833841	6.70317	1.38173	5.27123	1.12234	1.54074	7.63608	3.42882	4.09506	3.29674	3.56645	1.01488	1.13839	2.01027	7.21036	9.07671	4.51319	6.87472
24	7.34625	3.09768	2.42882	9.54162	2.33126	7.15928	0.955604	0.952008	5.28025	7.24146	2.7521	1.89268	0.870179	7.5153	5.53333	8.57734	7.37195	0.948589	1.97537	0.981398	9.52523	1.00876	0.946545	0.81941	1.43272	0.585294	3.75595	1.00924	1.75803	7.39218	1.17302	0.838411	6.63112	1.37531	5.53259	1.10451	1.5652	7.52255	3.49248	3.97719	3.35905	3.53322	1.01413	1.22241	2.02766	7.17691	9.1704	4.50069	6.97118
24.5	7.62258	3.08066	2.31579	9.44604	2.39787	7.14889	0.957297	0.951518	5.22751	7.27904	2.74216	1.96489	0.829727	7.52936	5.84083	8.45316	7.3493	0.94517	2.19869	0.995591	9.44705	1.00078	0.942979	0.815648	1.44174	0.582174	4.06186	1.00656	1.8431	7.40063	1.16328	0.831048	6.66499	1.37355	5.42199	1.10818	1.53694	7.53888	3.4916	3.86502	3.37834	3.50415	1.01173	1.20593	2.01027	7.22977	9.16225	4.56111	7.04656
25	7.85678	3.12432	2.1855	9.47893	2.42185	7.17105	0.957191	0.953722	5.11686	7.32005	2.73986	1.98796	0.75635	7.51365	6.0725	8.50545	7.30139	0.950081	2.42939	0.994946	9.51315	1.00299	0.939412	0.811886	1.45075	0.579054	4.10061	1.00389	1.79206	7.40803	1.21914	0.820259	6.65346	1.36786	5.46807	1.10451	1.52553	7.64386	3.58355	3.9962	3.32344	3.80399	1.008	1.18616	2.0322	7.33118	9.18669	4.54514	6.8071
25.5	7.99326	3.02097	2.1648	9.31346	2.4778	7.22645	0.966134	0.950098	5.1365	7.3246	2.64881	2.0341	0.836312	7.58147	6.08167	8.32135	7.29878	0.949397	2.77586	0.985269	9.47832	1.00588	0.935845	0.808124	1.45977	0.575934	4.00068	1.00121	1.77127	7.42706	1.19909	0.816705	6.64193	1.38193	5.47729	1.10161	1.47447	7.55521	3.55261	3.97719	3.32715	3.78654	1.00181	1.12191	2.01936	7.29126	9.2091	4.50833	6.93237
26	8.24431	2.9519	2.195	9.50771	2.50799	7.30956	0.962112	0.955485	5.03413	7.34055	2.67177	2.09529	1.03481	7.52275	6.30917	8.24619	7.32317	0.9466	3.12151	0.994946	9.44634	1.00532	0.932279	0.804361	1.46878	0.572815	4.1414	0.998528	1.79584	7.43869	1.20127	0.814801	6.63905	1.39621	5.68269	1.111	1.52933	7.72939	3.56322	3.91255	3.27819	3.63787	1.00656	1.08402	2.00672	7.42718	9.20299	4.51875	7.01109
26.5	8.55013	2.89171	2.38309	9.35149	2.55151	7.51593	0.962906	0.949657	4.86453	7.42141	2.72456	2.18656	0.840075	7.51778	6.19667	8.31264	7.2953	0.936031	3.38095	0.992151	9.3909	0.998226	0.928712	0.800599	1.4778	0.569695	4.20122	0.995849	1.85822	7.42283	1.2292	0.819117	6.6513	1.40366	5.70704	1.11202	1.57098	7.82659	3.63042	3.78897	3.23813	3.62625	1.01253	1.13344	1.97313	7.2794	9.18262	4.47222	6.898
27	8.4743	2.85545	2.20794	9.15005	2.61812	7.79294	0.952958	0.952987	4.85522	7.66287	2.75976	2.09127	0.853246	7.43176	6.38167	8.3366	7.29268	0.936094	3.56979	0.987849	9.32552	0.998448	0.925145	0.796837	1.48681	0.566575	4.27736	0.99317	1.80907	7.43552	1.21004	0.817086	6.63545	1.40635	5.85319	1.11057	1.53958	7.76672	3.60301	3.81369	3.2997	3.58887	1.01755	1.16804	1.92434	7.26537	9.222	4.54167	7.04213
27.5	8.48694	2.81672	2.39344	9.14491	2.72558	8.0374	0.963012	0.942262	4.83247	7.67084	2.84239	2.21264	0.96143	7.36146	6.50833	8.16776	7.30923	0.934042	3.91297	0.986774	9.25586	1.01142	0.921579	0.793074	1.49583	0.563455	4.27124	0.990491	1.87146	7.45243	1.21831	0.824448	6.68156	1.38048	5.88874	1.09368	1.49331	7.87481	3.67993	3.68251	3.39318	3.85631	1.01733	1.09061	1.86033	7.33549	9.22675	4.56319	7.09534
28	8.53665	2.71559	2.19413	9.10072	2.92629	8.04294	0.962007	0.948286	4.90589	7.78588	2.79878	2.37312	0.826905	7.30604	6.425	8.22985	7.28746	0.933607	4.20936	0.98957	9.09097	1.01375	0.918012	0.789312	1.50484	0.560336	4.47927	0.987812	1.89981	7.463	1.22266	0.822925	6.73919	1.37645	6.11126	1.08506	1.53049	7.83204	3.6366	3.58175	3.29303	3.64286	1.01483	1.11697	1.84473	7.24056	9.2539	4.62986	7.07761
28.5	8.69334	2.60237	2.2019	9.18294	3.30728	8.05194	0.962536	0.942997	4.89245	7.83827	2.87682	2.28586	0.883349	7.32589	6.63	8.22549	7.27439	0.927079	4.44089	0.987419	8.91613	1.02362	0.914445	0.78555	1.51386	0.557216	4.58736	0.985133	1.81285	7.41332	1.20972	0.831302	6.82133	1.35234	6.07242	1.06987	1.52884	7.66174	3.68081	3.46958	3.26187	3.82724	1.01317	1.05272	1.81154	7.27724	9.21589	4.64653	7.34146
29	8.70851	2.56907	2.19241	9.05961	3.77975	8.15374	0.960525	0.951175	4.99793	7.98633	2.8684	2.36409	0.862653	7.2225	6.63917	8.69281	7.26655	0.92795	4.44745	0.988065	8.68443	1.02517	0.910878	0.781788	1.52288	0.554096	4.76479	0.982455	1.87146	7.41121	1.17878	0.829906	6.93876	1.33754	6.06583	1.07499	1.56586	7.50389	3.68258	3.44677	3.33828	3.49336	1.01445	1.03295	1.81707	7.26753	9.23557	4.71667	7.42794
29.5	8.77675	2.63074	2.41415	9.16547	4.20959	8.16898	0.968621	0.961949	5.37125	8.07403	3.0658	2.37513	0.810913	7.15054	6.90333	8.23094	7.23258	0.934415	4.6289	0.994086	8.38664	1.0377	0.907312	0.778025	1.53189	0.550976	4.80693	0.979776	1.862	7.38795	1.18314	0.834857	6.90058	1.32316	6.33443	1.08805	1.51975	7.45101	3.75685	3.51901	3.32715	3.78405	1.01147	1.11203	1.75543	7.22438	9.24779	4.80139	7.47783
30	8.85425	2.67859	2.21053	9.1593	4.246	8.14127	0.963012	0.958521	5.63392	8.08884	3.0306	2.42227	0.91063	7.11414	6.87667	8.30828	7.29094	0.935285	4.7422	0.995269	8.25444	1.03304	0.903745	0.774263	1.54091	0.547856	4.84976	0.977097	1.7656	7.39218	1.19935	0.839426	6.8804	1.28994	6.31863	1.09948	1.50983	7.42146	3.8771	3.41255	3.30564	3.58306	1.00517	1.15815	1.70763	7.33981	9.2573	4.85903	7.33149
30.5	8.86858	2.66034	2.3736	9.04317	4.50533	8.10803	0.965869	0.951959	5.63495	8.12415	2.99158	2.42628	0.839135	7.17783	7.23	8.2037	7.30488	0.934975	5.18719	1.00903	8.11585	1.03604	0.900178	0.770501	1.54992	0.544737	4.91434	0.974418	1.76749	7.41226	1.19147	0.840949	6.90706	1.27721	6.47005	1.09829	1.51876	7.56998	4.03802	3.46388	3.37685	3.73339	1.01013	1.12356	1.69044	7.48544	9.241	5.12431	7.24945
31	8.93345	2.65491	2.35979	8.94964	4.58615	8.14474	0.979045	0.953232	5.68046	8.11162	3.06656	2.58475	0.904986	7.18362	7.695	8.32462	7.36934	0.924904	5.11823	0.999892	8.04407	1.03714	0.896612	0.766739	1.55894	0.541617	4.6567	0.971739	1.73535	7.42812	1.17603	0.839934	6.92867	1.27411	6.64516	1.10827	1.55313	7.5832	3.99735	3.37262	3.42656	3.65199	1.01045	1.14992	1.66812	7.59115	9.32179	5.56875	7.54656
31.5	9.01938	2.61569	2.28732	8.88798	4.63766	8.23546	0.967721	0.953134	5.73009	8.22893	3.09717	2.57172	0.896519	7.19024	7.38667	8.48693	7.34408	0.933483	5.44499	1.00656	7.94456	1.03958	0.893045	0.762976	1.56795	0.538497	4.41468	0.96906	1.75236	7.41649	1.20588	0.835491	6.98703	1.25807	6.60171	1.14683	1.42671	7.56376	3.95756	3.44867	3.43323	3.6005	1.00459	1.18451	1.65725	7.59331	9.31636	5.94931	7.74279
32	8.99242	2.48347	2.10095	8.86023	4.90675	8.2313	0.963435	0.969246	5.76215	8.19818	3.18286	2.45838	1.00847	7.1464	7.44	8.40414	7.30226	0.93628	5.578	1.00505	7.93746	1.0438	0.889478	0.759214	1.57697	0.535377	4.724	0.966381	1.68809	7.46512	1.23048	0.83016	7.06196	1.22113	6.60961	1.13352	1.41563	7.69673	3.97347	3.28897	3.45326	3.4892	1.00651	1.0972	1.62861	7.70011	9.30278	6.30208	7.6031
32.5	9.03033	2.48791	2.24418	8.76259	4.84458	8.13158	0.964864	0.96954	5.79731	8.28929	3.15532	2.57773	0.767639	7.33747	7.82167	8.28867	7.34582	0.940445	5.6445	1.00817	7.96304	1.05145	0.885912	0.755452	1.58598	0.532258	5.04827	0.963702	1.71456	7.4778	1.23362	0.830668	7.11167	1.19868	6.67742	1.15118	1.48157	7.69829	4.11583	3.15209	3.48368	3.4211	1.012	1.57166	1.58119	7.74542	9.20231	6.48403	7.29601
33	9.11879	2.41589	2.16221	8.80884	5.23712	8.13089	0.955392	0.967042	5.83454	8.25854	3.25708	2.63892	0.905927	7.24483	7.81583	8.5098	7.33275	0.946413	5.85304	1.00301	8.06894	1.03969	0.882345	0.751689	1.595	0.529138	5.28552	0.961023	1.7051	7.4408	1.23016	0.824067	7.09942	1.21409	6.89203	1.18377	1.48372	7.82737	4.12644	3.12548	3.57196	3.59967	1.00763	1.99835	1.60964	7.73247	9.1799	6.27986	7.28936
33.5	9.15164	2.44623	2.35979	8.70401	5.17584	8.09557	0.951159	0.972184	5.89762	8.29499	3.24178	2.58475	0.90969	7.31266	7.90583	8.71569	7.37195	0.94461	5.8202	1.00409	7.96233	1.04357	0.878778	0.747927	1.60401	0.526018	5.51258	0.958345	1.78639	7.40063	1.21728	0.822798	7.14553	1.21823	6.91508	1.19265	1.44753	7.74106	4.1397	2.85551	3.63501	3.53571	0.999147	2.13015	1.62347	7.65912	9.20502	6.22014	7.21397
34	9.08003	2.52738	2.20017	8.68037	5.31972	8.07548	0.941475	0.978452	5.89452	8.24146	3.31676	2.65496	0.907808	7.31514	7.80917	8.67211	7.40767	0.941875	6.05993	0.996989	7.92395	1.04679	0.875211	0.744165	1.61303	0.522898	5.76207	0.955666	1.82798	7.40381	1.21946	0.825083	7.11095	1.19495	6.93812	1.1865	1.39663	7.71151	4.11052	2.87262	3.67062	3.57973	1.00011	2.3575	1.60292	7.83819	9.24576	6.12153	7.41907
34.5	9.0834	2.55254	2.2459	8.72251	5.38277	8.13019	0.936025	0.978012	6.0031	8.37472	3.42617	2.69609	0.880527	7.19603	7.79167	8.60131	7.3493	0.939575	6.37931	0.991505	7.9538	1.04513	0.871645	0.740403	1.62204	0.519778	5.79334	0.952987	1.87524	7.42495	1.21421	0.819497	7.11167	1.13131	6.99934	1.14478	1.3996	7.50389	4.08134	2.91065	3.67062	3.47591	0.99296	2.53213	1.61339	7.76052	9.2091	6.02292	7.64302
35	9.03033	2.66404	2.27783	8.77287	5.56039	8.0644	0.938988	0.970274	5.91003	8.38155	3.40245	2.69208	0.84572	7.26137	7.825	8.76906	7.49652	0.944859	6.49754	0.986559	7.97868	1.05788	0.868078	0.73664	1.63106	0.516659	5.72876	0.950308	1.93006	7.49049	1.21421	0.821274	7.12752	1.11496	7.01777	1.14879	1.34672	7.29471	4.1733	2.87452	3.85015	3.49502	0.996	2.65568	1.58653	7.65912	9.2057	5.85069	7.74501
35.5	9.06487	2.67884	2.24331	8.99075	5.91918	8.13712	0.939517	0.974143	5.9969	8.37699	3.43841	2.66098	0.930386	7.18362	7.79167	9.02723	7.4939	0.936964	6.61741	0.990645	7.7548	1.05366	0.864511	0.732878	1.64007	0.513539	5.50714	0.947629	1.94896	7.50846	1.21844	0.8082	7.13905	1.10472	7.00461	1.17917	1.39382	7.25039	4.3015	2.77567	3.93027	3.25831	0.984054	3.14827	1.57744	7.70658	9.18534	5.49653	7.73282
36	8.99579	2.71732	2.09232	9.08428	5.80107	8.14266	0.936713	0.970372	5.78594	8.46014	3.40168	2.65898	0.891816	7.22415	7.90833	8.80937	7.51916	0.937523	6.67734	0.983441	7.68941	1.04701	0.860945	0.729116	1.64909	0.510419	5.37458	0.94495	1.89792	7.46195	1.22183	0.801853	7.16354	1.12448	7.00132	1.18488	1.39382	7.20995	4.28205	2.6635	3.96439	3.46429	0.983734	3.02142	1.61715	7.68824	9.24983	5.6125	7.44013
36.5	8.94945	2.8261	2.31493	9.13052	5.78952	8.08657	0.934596	0.961312	5.38366	8.4533	3.44606	2.75827	0.837253	7.2134	7.89083	8.70479	7.55401	0.946973	6.62069	0.979785	7.5032	1.03925	0.857378	0.725353	1.6581	0.507299	5.44188	0.942271	1.99811	7.47357	1.22036	0.79538	7.14841	1.13783	7.04477	1.1865	1.33713	7.35692	4.28117	2.73574	4.04748	3.4186	0.982241	3.12026	1.62307	7.78317	9.27088	5.57083	7.30377
37	8.92923	2.83251	2.10613	9.16136	5.91652	8.1205	0.930363	0.968315	5.19131	8.35877	3.56006	2.8004	0.875823	7.15385	7.93417	8.65686	7.73606	0.940569	6.9179	0.972581	7.58493	1.03892	0.853811	0.721591	1.66712	0.504179	5.55676	0.939592	1.95841	7.45455	1.2153	0.791825	7.15778	1.17695	7.05793	1.20672	1.35647	7.36081	4.40937	2.8327	4.2092	3.45847	0.982774	3.2257	1.58771	7.62352	9.30143	5.70556	7.2949
37.5	8.82056	2.87543	2.1346	9.21583	5.85169	8.21884	0.932374	0.955338	5.14788	8.29841	3.53558	2.87061	0.871119	7.09016	8.015	8.72113	7.75523	0.939326	7.02299	0.971398	7.7022	1.03714	0.850245	0.717829	1.67613	0.50106	5.3603	0.936914	2.03214	7.46512	1.20844	0.788652	7.19308	1.20757	7.06386	1.2028	1.25285	7.42379	4.54996	2.75475	4.23961	3.25581	0.987147	3.35585	1.62999	7.82093	9.27766	6.02986	7.5255
38	8.73884	2.86828	2.2623	9.21583	5.9627	8.13089	0.924066	0.965916	5.02482	8.30296	3.55318	2.93781	0.788335	7.1158	7.91917	8.65795	7.76655	0.93311	7.09852	0.974516	7.71429	1.02672	0.846678	0.714067	1.68515	0.49794	5.19103	0.934235	2.08129	7.48203	1.21152	0.791318	7.2219	1.20406	6.94865	1.21602	1.27814	7.49067	4.49248	2.65779	4.26261	3.51661	0.991094	3.58649	1.63078	7.95146	9.24168	6.20556	7.73392
38.5	8.64785	2.89788	2.1786	9.13669	5.99378	8.10249	0.924807	0.961851	5.05274	8.26538	3.57154	2.86861	0.761994	7.10918	7.9975	8.70697	7.71603	0.930934	7.12808	0.984946	7.59986	1.02861	0.843111	0.710304	1.69416	0.49482	4.85316	0.931556	2.02836	7.4704	1.20498	0.785225	7.2536	1.22041	6.91113	1.23445	1.3492	7.51166	4.5305	2.74715	4.31528	3.55648	1.00053	3.57331	1.6774	8.11758	9.10523	6.25347	7.30266
39	8.64785	2.84361	2.22606	9.13361	6.03552	8.16136	0.927611	0.954065	5.04654	8.29841	3.65111	2.96289	0.741298	7.10422	8.0875	8.84532	7.79094	0.933793	7.28161	0.975591	7.57214	1.03149	0.839545	0.706542	1.70318	0.4917	4.56696	0.928877	2.06427	7.5444	1.21293	0.789414	7.31628	1.22858	6.94338	1.25058	1.35383	7.59798	4.64191	2.673	4.29525	3.56478	1.01733	3.6458	1.69557	8.13592	8.9484	6.22222	7.54435
39.5	8.60826	2.82807	2.1648	9.05755	6.08348	8.17105	0.921844	0.943193	5.08687	8.32232	3.671	3.10331	0.908749	7.17122	8.2	8.82026	7.76568	0.931431	7.44171	0.961183	7.50036	1.03958	0.835978	0.70278	1.71219	0.488581	4.25765	0.926198	2.01512	7.54228	1.21139	0.788144	7.44524	1.24089	6.81698	1.22575	1.31664	7.54743	4.61892	2.56844	4.36795	3.73256	1.01605	3.65239	1.70723	8.3959	8.73184	6.24931	7.5122
40	8.57709	2.80266	2.24935	8.99281	6.16696	8.15305	0.919409	0.96288	5.02068	8.21185	3.78118	3.08425	0.921919	7.27626	8.14667	8.6122	7.75697	0.928758	7.46634	0.959462	7.51315	1.0367	0.832411	0.699017	1.72121	0.485461	4.59007	0.923519	2.09641	7.52537	1.21799	0.782051	7.55476	1.25041	6.89203	1.25655	1.26872	7.68974	4.72502	2.53042	4.46365	3.77658	1.01723	3.8089	1.66693	8.45955	8.64087	6.30764	7.35809
40.5	8.54591	2.81352	2.12856	9.03597	6.18206	8.17036	0.916922	0.965034	5.05171	8.19134	3.78806	3.14443	0.989652	7.37304	8.1325	8.63725	7.62456	0.931804	7.48522	0.97043	7.61123	1.03193	0.828844	0.695255	1.73022	0.482341	4.75731	0.92084	2.09074	7.56131	1.21453	0.787129	7.50937	1.27773	6.95721	1.22592	1.29417	7.7465	4.89832	2.63878	4.52596	3.5789	1.01227	4	1.64263	8.90183	8.72098	6.20972	7.47228
41	8.44229	2.78836	2.23037	8.94553	6.26465	8.20083	0.915705	0.963663	5.14168	8.26196	3.87376	3.06419	0.993415	7.4574	8.1025	8.8878	7.56707	0.932301	7.40312	0.964946	7.69936	1.03227	0.825278	0.691493	1.73924	0.479221	4.85452	0.918161	2.03781	7.52854	1.20229	0.792333	7.57421	1.29439	6.96972	1.1999	1.26607	7.74806	5.12909	2.6692	4.53412	3.68688	1.01659	3.76277	1.63216	8.95685	8.778	6.22083	7.67517
41.5	8.19882	2.79576	2.2157	8.97945	6.28774	8.2313	0.916235	0.954016	5.34126	8.17995	3.92425	3.18957	1.03481	7.64764	8.08583	8.97059	7.57666	0.93112	7.37521	0.969462	7.82587	1.04723	0.821711	0.687731	1.74825	0.476101	4.96737	0.915483	2.09263	7.50317	1.20767	0.795506	7.55476	1.33516	6.96577	1.19503	1.24558	7.78694	5.24403	2.58745	4.5319	3.68439	1.00683	3.89951	1.5964	8.89752	8.5981	6.30069	7.73836
42	8.11289	2.84139	2.32787	8.81809	6.23268	8.26454	0.918404	0.941185	5.66805	8.14692	3.91737	3.19358	1.06397	7.73036	8.1525	9.1634	7.50871	0.928882	7.30706	0.964839	7.85785	1.0591	0.818144	0.683968	1.75727	0.472982	4.96533	0.912804	2.10208	7.52748	1.19313	0.797411	7.5915	1.33154	6.95589	1.18693	1.25797	7.86392	5.22016	2.71293	4.53412	3.69186	1.00629	3.8715	1.62465	8.84358	8.92057	6.40625	7.84146
42.5	8.00927	2.8964	2.32528	8.81398	6.2167	8.33518	0.914277	0.932713	5.64426	8.16059	4.01836	3.14243	1.12418	7.77419	8.21917	9.17865	7.45732	0.925401	7.32102	0.963978	8.03269	1.06298	0.814578	0.680206	1.76628	0.469862	5.01564	0.910125	2.01134	7.5592	1.19851	0.798045	7.64841	1.35637	6.88545	1.18079	1.22872	7.79782	4.96198	2.78517	4.53932	3.67525	1.00501	3.95881	1.56006	8.74002	9.15818	6.49306	7.8969
43	7.87026	2.90207	2.24245	8.68345	6.27087	8.23615	0.901048	0.924339	5.68046	8.20729	4.09258	3.15145	1.04233	7.88586	8.19417	9.24728	7.38763	0.923225	7.19294	0.964409	8.10377	1.0398	0.811011	0.676444	1.7753	0.466742	4.9395	0.907446	2.01134	7.61311	1.21241	0.798299	7.67363	1.35306	6.82093	1.18804	1.21021	7.8126	4.81344	2.6597	4.54303	3.56561	1.00336	3.97529	1.67009	8.97411	9.20367	6.59792	7.86918
43.5	7.74726	2.98051	2.26661	8.49435	6.28863	8.35526	0.901471	0.929481	5.66494	8.18679	4.15226	3.21765	1.14017	7.84946	8.12	9.45098	7.36585	0.928634	7.12397	0.967527	8.21393	1.03847	0.807444	0.672681	1.78431	0.463622	5.00816	0.904767	2.10964	7.63108	1.20889	0.805788	7.73919	1.36548	6.73469	1.19597	1.20492	7.69207	4.74801	2.80228	4.56677	3.41694	1.00805	4.03624	1.57863	9.02589	9.23218	6.81319	7.85698
44	7.75821	3.05969	2.36928	8.33196	6.28508	8.46814	0.906604	0.930754	5.69804	8.18109	4.18057	3.09328	1.19003	7.86849	8.08583	9.1841	7.31533	0.922106	7.04598	0.973548	8.20967	1.03692	0.803878	0.668919	1.79333	0.460503	5.14344	0.902088	2.15123	7.574	1.21594	0.806296	7.71182	1.34954	6.74391	1.19913	1.2355	7.74961	4.78426	2.76806	4.69733	3.58804	1.01029	4.14168	1.53734	8.34088	9.241	7.02083	7.69734
44.5	7.80371	3.01973	2.43227	8.45015	6.29218	8.42867	0.903588	0.932321	5.76525	8.26879	4.25402	3.14042	1.12041	7.84036	8.16917	9.2037	7.30139	0.925898	6.99097	0.95914	8.3838	1.03027	0.800311	0.665157	1.80234	0.457383	5.2291	0.899409	2.18715	7.64799	1.20735	0.806931	7.76801	1.3571	6.56155	1.19546	1.20625	7.7986	4.91689	2.76236	4.71142	3.42691	1.00747	4.14992	1.5405	8.88781	9.2573	7.37639	7.76386
45	7.77506	3.00395	2.33477	8.56937	6.21936	8.59488	0.895703	0.913663	5.90279	8.27904	4.40092	3.16349	1.14864	7.80314	8.17917	9.20153	7.24477	0.923722	6.88013	0.951183	8.41365	1.05488	0.796744	0.661395	1.81136	0.454263	5.33039	0.89673	2.12476	7.71459	1.20338	0.801853	7.73919	1.35824	6.51218	1.18548	1.2003	7.91757	5.00177	2.94106	4.69881	3.37625	1.00757	4.13839	1.53655	8.67853	9.26273	7.44375	7.95455
45.5	7.90901	2.98717	2.29767	8.53237	6.20782	8.69044	0.894327	0.902155	5.89866	8.29157	4.5088	3.12839	1.20226	7.72622	8.2875	8.96078	7.21429	0.923722	6.83662	0.951505	8.42786	1.04668	0.793177	0.657632	1.82037	0.451143	5.50646	0.894051	2.09263	7.80761	1.21011	0.794999	7.80403	1.3451	6.39434	1.17661	1.23434	8.14697	5.09372	2.77376	4.68027	3.25831	1.01477	4.21417	1.58337	8.74542	9.23965	7.66528	7.87583
46	7.96967	2.87642	2.39517	8.32374	6.32238	8.89266	0.885014	0.907738	6.02585	8.26879	4.48432	3.18455	1.26152	7.68983	8.30417	9.28105	7.08362	0.918376	6.76683	0.948602	8.45131	1.04324	0.789611	0.65387	1.82939	0.448023	5.62271	0.891373	2.23819	7.85624	1.19807	0.785732	7.88329	1.34489	6.36998	1.18693	1.21054	8.41446	5.06631	2.80418	4.6632	3.16362	1.01995	4.14168	1.57349	8.71737	9.31365	7.79375	7.93792
46.5	8.04381	2.84386	2.49353	8.15827	6.36679	8.88781	0.881257	0.912047	6.14685	8.23576	4.52716	3.20461	1.25494	7.64682	8.21833	9.31264	6.35017	0.921485	6.72824	0.953333	8.36745	1.05821	0.786044	0.650108	1.8384	0.444904	5.48742	0.888694	2.24008	7.91543	1.20217	0.776212	7.89769	1.35182	6.33575	1.17678	1.21963	8.55832	5.07869	2.81179	4.73368	3.21346	1.01819	4.15651	1.56322	8.79935	9.30143	7.89653	7.7561
47	8.15754	2.81574	2.3132	8.08222	6.60302	8.85665	0.877712	0.911215	6.12203	8.25968	4.53634	3.2658	1.33396	7.6981	8.3075	9.17429	6.44948	0.924717	6.66338	0.952366	8.03127	1.05865	0.782477	0.646346	1.84742	0.441784	5.41264	0.886015	2.24197	8.03066	1.21254	0.76885	7.95389	1.35306	6.19289	1.18659	1.17138	8.62364	5.14235	2.85932	4.78709	3.30233	1.0096	4.09885	1.59403	8.411	9.33537	7.82292	7.8714
47.5	8.32266	2.78811	2.41156	7.96711	6.59325	8.90166	0.872262	0.905044	6.11582	8.18565	4.66641	3.2989	1.35372	7.77171	8.40167	9.12854	6.52178	0.927639	6.61823	0.95129	7.94172	1.0581	0.778911	0.642583	1.85643	0.438664	5.2794	0.883336	2.20227	8.13002	1.20319	0.764661	8.08429	1.3453	6.34233	1.18215	1.14047	8.75816	5.18568	2.92015	4.76706	3.14452	1.00432	3.97529	1.66357	8.37972	9.44196	8.00764	8.0255
48	8.23673	2.76073	2.41846	8.00514	6.44139	8.99446	0.860091	0.903428	6.02068	8.20729	4.65876	3.32197	1.29069	7.8842	8.4925	9.16776	6.63415	0.932488	6.60673	0.952903	8.03696	1.04513	0.775344	0.638821	1.86545	0.435544	5.13936	0.880657	2.16068	8.12051	1.19153	0.760853	8.12536	1.34551	6.35484	1.18548	1.12048	8.92924	5.23254	2.88593	4.78116	3.03821	1.01179	4.0346	1.60174	8.39914	9.54854	7.93472	8.04767
48.5	8.20809	2.76122	2.54357	7.84378	6.4849	8.89335	0.849508	0.889422	5.96794	8.20729	4.658	3.34704	1.32832	7.86104	8.48333	9.33769	6.82578	0.932488	6.56322	0.959677	8.04478	1.06087	0.771777	0.635059	1.87446	0.432425	4.93406	0.877978	2.11153	8.10148	1.19896	0.761107	8.12104	1.33682	6.45754	1.17464	1.04677	9.10498	5.2069	2.84411	4.76929	2.86545	1.0064	4.01318	1.63453	8.47465	9.58181	7.88333	8.05987
49	8.25105	2.74198	2.43745	7.9702	6.40586	8.8608	0.826913	0.894221	6.01344	8.31435	4.72992	3.33099	1.47695	7.866	8.47333	9.10458	6.78223	0.937896	6.58621	0.951398	8.03198	1.06187	0.768211	0.631296	1.88348	0.429305	4.95037	0.875299	2.20983	8.13108	1.22196	0.753872	8.11095	1.34923	6.53588	1.18932	1.08875	9.08009	5.13705	2.67681	4.79748	2.87043	1.01083	4.17463	1.56796	8.20388	9.62593	7.86111	7.92794
49.5	8.1845	2.74642	2.50906	7.82014	6.42895	8.8705	0.831093	0.894074	6.01034	8.30638	4.78347	3.37111	1.54092	7.85691	8.67583	9.1841	6.61672	0.930436	6.5936	0.945161	7.96588	1.0632	0.764644	0.627534	1.89249	0.426185	4.91094	0.87262	2.11909	8.14905	1.21984	0.753491	8.14769	1.34085	6.63463	1.15741	1.0276	9.14308	4.96994	2.74525	4.78709	2.79817	1.00592	4.24053	1.5804	8.46602	9.64087	7.86319	7.83703
50	8.30666	2.7595	2.3667	7.84789	6.44405	8.96607	0.827495	0.894907	5.94416	8.29157	4.76741	3.50552	1.52963	7.85773	8.6675	9.22658	6.2892	0.925401	6.55583	0.942473	7.85146	1.07395	0.761077	0.623772	1.90151	0.423065	4.90483	0.869942	2.19471	8.14165	1.22452	0.753745	8.17507	1.3094	6.71099	1.17046	1.03504	9.31571	4.92308	2.77376	4.85015	2.78904	1.00427	4.27512	1.56144	8.45631	9.62525	7.80833	7.78603
50.5	8.26706	2.76122	2.32873	7.72456	6.48313	8.8892	0.831728	0.902155	5.82523	8.2631	4.8355	3.58175	1.54374	7.90653	8.62083	9.32244	6.10453	0.930685	6.52874	0.944301	7.66738	1.06542	0.75751	0.62001	1.91052	0.419945	4.9293	0.867263	2.19471	8.2315	1.22881	0.751968	8.22334	1.27546	6.75971	1.18292	1.10312	9.39425	4.93457	2.84411	4.87166	2.67276	0.999573	4.21252	1.52706	8.08414	9.63204	7.76319	7.89135
51	8.16344	2.75234	2.48663	7.4779	6.55062	8.81302	0.839401	0.914447	5.46743	8.26651	4.83856	3.58175	1.60771	7.89247	8.53417	9.33115	5.97387	0.928074	6.48933	0.946774	7.69723	1.05998	0.753944	0.616247	1.91954	0.416826	4.91638	0.864584	2.18147	8.26533	1.23695	0.75311	8.24352	1.22796	6.82488	1.16935	1.078	9.51711	4.95225	2.74525	4.90875	2.56728	0.993547	4.24712	1.59581	8.23517	9.66395	7.76181	7.87694
51.5	8.28812	2.78614	2.50992	7.62693	6.4849	8.7777	0.828977	0.917875	5.35367	8.26765	4.92349	3.56469	1.69614	7.87758	8.5375	9.40741	5.85192	0.934291	6.42118	0.944946	7.71571	1.05333	0.750377	0.612485	1.92855	0.413706	4.75867	0.861905	2.1758	8.2685	1.24585	0.756791	8.32061	1.17757	6.85122	1.13898	1.1218	9.65474	4.97701	2.76046	4.93249	2.20266	0.992	4.30643	1.5563	8.33118	9.75085	7.77778	7.99778
52	8.51306	2.79181	2.45988	7.63001	6.41297	8.83726	0.827389	0.912194	5.31437	7.918	4.92884	3.63791	1.75165	7.9727	8.58333	9.44009	5.72822	0.928944	6.49507	0.952796	7.74769	1.06342	0.74681	0.608723	1.93757	0.410586	4.84228	0.859226	2.16824	8.35624	1.2372	0.756537	8.32925	1.17922	6.88743	1.1679	1.17386	9.68507	5.09284	2.76426	4.94214	2.17193	0.993387	4.34926	1.63453	8.64293	9.84318	7.7625	7.90133
52.5	8.62174	2.73606	2.63417	7.52004	6.42096	8.86288	0.824161	0.912782	5.23785	7.45216	4.9824	3.65697	1.6952	7.97849	8.57	9.46187	5.54617	0.933793	6.49425	0.94914	7.79247	1.05178	0.743244	0.60496	1.94658	0.407466	4.82053	0.856547	2.17391	8.463	1.24579	0.766946	8.32853	1.20778	6.88874	1.18027	1.16229	9.73639	5.06278	2.74715	4.96142	2.12957	0.992374	4.25041	1.59897	8.50593	9.86762	7.67222	8.10421
53	8.754	2.74716	2.48318	7.55807	6.5071	8.83518	0.817229	0.90666	5.20993	7.38155	5.03137	3.71414	1.81279	8.02316	8.59917	9.07952	5.48084	0.925152	6.45977	0.938387	7.65174	1.06752	0.739677	0.601198	1.9556	0.404346	4.80761	0.853868	2.17013	8.43129	1.22965	0.768342	8.34294	1.23934	6.86241	1.16466	1.10742	9.65708	5.02299	2.69772	5.04154	1.81894	0.996427	4.53213	1.62307	8.77454	9.90088	7.65486	8.17295
53.5	8.89132	2.80266	2.60483	7.82734	6.20071	8.97853	0.814848	0.902008	5.29679	7.39863	5.01836	3.65797	1.78175	8.03888	8.62833	9.0719	5.41463	0.93311	6.52381	0.944409	7.56716	1.06508	0.73611	0.597436	1.96461	0.401227	4.70292	0.851189	2.12854	8.46512	1.22273	0.766946	8.36095	1.24907	6.83344	1.13915	1.17005	9.68196	5.03006	2.76996	5.04303	1.71179	0.995627	4.44481	1.59364	8.6699	9.96334	7.65278	7.98891
54	8.96293	2.9112	2.44003	7.6444	6.19361	9.01939	0.80908	0.898041	5.2575	7.51025	5.02066	3.70411	1.78363	8.12242	8.66	9.0207	5.3223	0.926582	6.49672	0.933548	7.50036	1.06874	0.732544	0.593674	1.97363	0.398107	4.6329	0.848511	2.17202	8.45772	1.23752	0.772404	8.3768	1.2737	6.83344	1.1621	1.20278	9.67963	5.07958	2.79848	5.02819	2.12126	0.987201	4.60297	1.52548	8.49838	9.93551	7.72292	7.86142
54.5	9.02864	2.95708	2.5289	7.59198	6.19361	8.99861	0.794899	0.898972	5.24612	7.44305	5.07728	3.77934	2.04233	8.23573	8.7825	8.95098	5.43554	0.921733	6.69212	0.935054	7.43284	1.07296	0.728977	0.589911	1.98264	0.394987	4.50714	0.845832	2.17202	8.48943	1.2365	0.772277	8.36816	1.29036	6.82291	1.17012	1.18493	9.64152	5.34129	2.64449	5.13724	1.75748	0.989547	4.54695	1.52055	8.73463	10.0122	7.69236	7.99113
55	9.11879	3.02787	2.41674	7.80267	6.2611	9.15928	0.793206	0.907003	5.23268	7.5467	5.07269	3.79539	1.92098	8.28371	8.7	9.10675	5.49652	0.916511	6.73727	0.935484	7.35963	1.07651	0.72541	0.586149	1.99166	0.391867	4.56084	0.843153	2.21739	8.51586	1.23099	0.766692	8.3732	1.28063	6.71429	1.17968	1.19071	9.72706	5.43148	2.60266	5.17582	1.78987	0.99104	4.49094	1.57388	8.63107	10.0557	7.7	8.09534
55.5	9.26706	3.11988	2.51682	7.61665	6.51243	9.21676	0.78585	0.898972	5.27404	7.68337	5.08875	3.77633	1.86171	8.23739	8.7325	9.07843	5.52178	0.911103	7.09442	0.92914	7.15991	1.08327	0.721844	0.582387	2.00067	0.388748	4.60367	0.840474	2.16068	8.50634	1.23003	0.771135	8.44236	1.28756	6.69717	1.19759	1.12246	9.73406	5.5924	2.69392	5.19955	1.52326	0.994934	4.64415	1.60055	8.40561	10.072	7.75903	8.24058
56	9.32435	3.20745	2.58326	7.5776	6.58171	9.10388	0.787491	0.903183	5.24819	7.66629	5.10788	3.80943	1.76199	8.22581	8.70167	9.1427	5.39983	0.915952	7.19622	0.920215	7.12154	1.07906	0.718277	0.578624	2.00969	0.385628	4.69952	0.837795	2.11153	8.59725	1.22702	0.77837	8.43804	1.29408	6.68598	1.18027	1.14824	9.82659	5.55526	2.72243	5.18769	1.55897	1.00091	4.71664	1.55907	8.45415	10.1616	7.69028	8.20732
56.5	9.30581	3.22496	2.59103	7.46763	6.62877	9.16205	0.788443	0.895397	5.38573	7.60137	5.06197	3.81946	1.87959	8.19768	8.645	9.20044	5.4277	0.911414	7.42036	0.922043	7.14001	1.08737	0.71471	0.574862	2.0187	0.382508	5.07002	0.835116	2.01512	8.60254	1.21594	0.781924	8.4438	1.27835	6.61883	1.21747	1.24756	9.79005	5.49514	2.86692	5.1862	1.29236	0.99104	4.72158	1.48617	8.24056	10.129	7.58194	8.24279
57	9.2679	3.26221	2.57722	7.14183	6.95471	9.23269	0.784739	0.899216	5.22647	7.65262	5.07498	3.79639	1.85513	8.21505	8.65167	9.32789	5.52003	0.903767	7.51478	0.916022	7.11016	1.08903	0.711143	0.5711	2.02772	0.379388	5.16179	0.832437	2.16635	8.65433	1.2192	0.779005	8.42291	1.26614	6.47926	1.21705	1.22112	9.79705	5.40053	2.95057	5.1951	1.13787	0.986827	4.85008	1.57783	8.67206	10.1358	7.35833	7.89135
57.5	9.29992	3.2183	2.66005	7.16341	7.00622	9.2133	0.793682	0.930705	5.04137	7.62642	5.07881	3.78636	1.92004	8.08602	8.63167	9.31808	5.4338	0.909114	7.83005	0.910645	7.05259	1.07872	0.707577	0.567338	2.03673	0.376268	5.22638	0.829758	2.15879	8.73679	1.21735	0.783575	8.40058	1.2797	6.45227	1.20655	1.22575	9.76905	5.42617	2.78137	5.26187	1.32143	0.987361	4.5799	1.60016	8.66127	10.1548	7.53958	7.83925
58	9.41112	3.24223	2.61605	7.2703	7.02575	9.19252	0.799503	0.927522	5.04757	7.69362	5.00612	3.80843	1.73283	7.93879	8.68333	9.23203	5.4216	0.908057	7.90148	0.91172	6.99929	1.07972	0.70401	0.563575	2.04575	0.373149	5.29368	0.82708	2.10586	8.71036	1.22785	0.782051	8.40562	1.27163	6.50889	1.20886	1.13965	9.85381	5.41821	2.86692	5.31899	1.68605	0.980694	4.60297	1.60608	8.81877	10.1283	7.58125	7.94235
58.5	9.36563	3.22176	2.6937	7.23124	7.14831	9.18006	0.807916	0.908521	5.08997	7.54442	5.03596	3.80441	2.03387	7.89165	8.64417	9.23856	5.27613	0.90414	8.13957	0.906989	7.03483	1.07207	0.700443	0.559813	2.05477	0.370029	5.3705	0.824401	2.08129	8.75581	1.24265	0.782432	8.41427	1.3095	6.62607	1.22037	1.15667	9.88647	5.44828	2.90494	5.32789	1.20598	0.984374	4.70346	1.62722	8.47896	10.053	7.84306	8.54767
59	9.47094	3.13123	2.71872	7.17266	7.3206	9.18906	0.823791	0.908913	4.88108	7.54784	5.0658	3.81946	2.02822	8.03557	8.62	9.46514	5.28833	0.897986	8.41215	0.90043	7.0462	1.09014	0.696877	0.556051	2.06378	0.366909	5.36778	0.821722	2.07372	8.78436	1.23086	0.783701	8.50793	1.3184	6.70112	1.2231	1.17617	9.94323	5.45712	2.77947	5.40059	1.43522	0.982988	4.64415	1.62149	8.80367	10.0197	7.87708	7.85366
59.5	9.54928	3.07178	2.64107	7.17677	7.17584	9.0741	0.835803	0.917875	4.95657	7.35649	5.21653	3.79037	2.00376	8.0273	8.575	9.53922	5.3162	0.896867	8.38998	0.898495	6.99147	1.08881	0.69331	0.552288	2.0728	0.363789	5.32427	0.819043	2.16257	8.80021	1.2358	0.785605	8.57925	1.30588	6.87755	1.16995	1.19683	9.87636	5.45004	2.74905	5.49332	1.30731	0.979948	4.65568	1.63927	8.96224	10.0156	8.07986	7.59091
60	9.53833	3.04341	2.7679	7.19733	7.26199	9.16136	0.840883	0.92429	5.08583	7.14806	5.27238	3.86861	1.8984	8.16625	8.46167	9.31373	5.29878	0.899851	8.55993	0.893978	6.89197	1.10467	0.689743	0.548526	2.08181	0.36067	5.39973	0.816364	2.1569	8.78753	1.22561	0.784336	8.63329	1.3066	7.00987	1.20126	1.12527	9.90513	5.37401	2.86122	5.50742	1.44186	0.972641	4.61779	1.60648	8.73139	9.98439	8.15486	7.51885
[truncated: 266 more columns]

## Sheet: 4um gaps
	WT
0	1	1	1	1	1	1	1	1	1	1	1	1	1	1	1	1	1
0.5	0.978995	1.00742	1.04103	1.25564	1.14221	1.34746	0.992383	0.887972	1.04191	1.20278	1.41811	1.12927	1.2287	0.733333	0.873077	1.02114	0.897749
1	1.02192	0.911565	1.05098	1.07218	1.26778	1.79831	1.01632	1.05778	1.07081	1.46021	1.49338	1.19756	1.17937	0.961194	1.05192	0.982587	1.04128
1.5	1.06758	0.824985	0.998492	1.06015	1.13767	1.94492	1.09032	0.917453	1.38439	1.68888	1.56203	1.21341	1.21076	0.81791	1.18942	0.982587	1.16886
2	0.989954	0.687693	1.04525	1.03008	1.24054	2.13983	0.919478	0.996462	1.37428	1.77613	1.78246	1.16829	1.28072	0.842786	1.30385	0.922886	1.10507
2.5	1.0137	0.689549	1.04012	1.03759	1.20726	2.16864	0.845484	0.941038	1.21387	1.82982	1.87014	1.10732	1.13991	0.961194	1.5	0.939055	1.22889
3	0.824658	0.583797	1.06395	1.11278	1.34342	2.23475	0.762786	0.84434	1.22977	2.0163	1.98428	1.18171	1.21166	1.16517	1.65962	0.909204	1.25797
3.5	0.978082	0.53927	1.07481	1.18195	1.50832	2.15169	0.744287	1.02476	1.36705	2.01055	2.12448	1.22073	0.982063	1.18308	1.77019	0.905473	1.31144
4	0.9379	0.642548	1.06365	1.23759	1.5174	2.32881	0.869423	0.770047	1.52168	1.99808	2.11704	1.22927	0.886099	1.05871	1.97212	0.920398	1.00094
4.5	1.0274	0.68893	1.04766	1.34887	1.63994	2.31356	1.05767	0.676887	1.66474	2.04794	2.18197	1.21463	0.836771	1.06965	2.06442	0.962687	0.905253
5	1.0274	0.88188	1.0905	1.49624	1.72617	2.5339	1.27639	0.678066	1.70665	2.01965	2.366	1.2	0.988341	1.14229	2.275	0.995025	0.93152
5.5	1.12237	0.98825	1.10709	1.54887	1.8941	2.69746	1.43961	0.629717	1.68208	2.01151	2.49586	1.15854	1.06278	1.20199	2.32692	0.960199	0.924015
6	1.04292	1.04329	1.08145	1.61353	1.99092	2.69576	1.58215	0.90566	1.96098	2.03595	2.62903	1.17195	1.38386	1.29353	2.36635	0.922886	1.02158
6.5	1.22922	1.30921	1.10015	1.75489	2.1997	3.05508	1.77258	1.0342	2.06647	2.0326	2.69148	1.24146	1.62332	1.34328	2.54423	0.828358	0.950281
7	1.26393	1.41744	1.06667	1.84962	2.41755	3.26864	1.92383	1.06368	2.12139	1.96117	2.82093	1.17439	1.72287	1.43184	2.32692	0.736318	0.878987
7.5	1.38539	1.52505	1.10015	1.98947	2.65507	3.3339	2.11861	1.14741	2.09538	2.17929	2.78908	1.22561	1.85202	1.45771	2.49904	0.748756	1.04597
8	1.43014	2.1175	1.08235	2.11128	2.85779	3.38051	2.69423	1.36321	2.21243	2.38639	3.0244	1.18171	2.06368	1.46468	2.38269	0.788557	1.34615
8.5	1.5379	2.77242	1.09955	2.31579	2.88048	3.36017	3.08814	1.3408	2.1763	2.407	2.90033	1.25976	2.09148	1.49652	2.46442	0.922886	1.39118
9	1.54521	3.13853	1.06184	2.39398	3.04992	3.73729	3.46355	1.45519	2.09827	2.52253	2.92308	1.29634	2.33004	1.49254	2.8	1	1.70544
9.5	1.58904	3.26283	1.06697	2.4406	3.11649	3.99492	3.62894	1.57665	2.16763	2.54842	2.9694	1.38537	2.36682	1.72438	3.43365	1.11692	1.86679
10	1.64932	3.46568	0.901659	2.43158	3.33434	4.4	3.8988	1.66274	2.16474	2.55944	3.03681	1.4622	2.61794	1.45075	3.80096	1.25995	1.95028
10.5	1.70411	3.65801	1.02594	2.77444	3.36309	4.43475	4.03047	1.62382	2.19942	2.61601	3.13648	1.5561	2.73812	1.52338	3.98846	1.39428	2.32739
11	1.80457	3.94187	1.07903	2.88722	3.45083	4.60254	4.25462	1.70991	2.09538	2.73682	3.17783	1.6878	2.6861	1.59403	4.50192	1.53731	2.34522
11.5	1.86575	4.1243	1.06938	3.27519	3.52194	4.54492	4.35365	1.75708	2.39595	2.69847	3.30273	1.76707	2.67982	1.62587	4.48462	1.59826	2.46248
12	1.86667	3.89301	1.06335	3.33684	3.63389	4.67034	4.29597	1.93868	2.4552	2.72531	3.27006	1.81585	2.85381	1.63781	4.52019	1.67413	2.65103
12.5	1.94338	4.1744	1.04404	3.14436	3.71256	4.85763	4.44287	1.97406	2.43931	2.72915	3.27833	1.86585	3.03229	1.78507	4.57692	1.93284	2.62664
13	1.96804	4.46382	1.02956	3.29624	3.81997	4.89746	4.50925	1.89623	2.3974	2.66155	3.40323	1.9378	3.1139	1.97214	4.93558	2.22139	2.803
13.5	2.10868	4.37786	1.0721	3.32481	3.81241	5.06525	4.41785	1.94693	2.40029	2.69942	3.33292	1.96098	3.16413	1.81891	5.3375	2.53358	2.95872
14	2.02009	4.4329	1.10287	3.32481	3.84418	4.92881	4.41023	1.92925	2.43064	2.69655	3.36435	1.9939	3.27085	2.00995	5.22885	2.8296	2.92026
14.5	2.16073	4.43537	1.1095	3.52932	3.93041	5.24576	4.48966	1.98939	2.50145	2.69128	3.41398	2	3.39193	1.92139	5.38558	2.75622	3.07505
15	2.13425	4.36797	1.0917	3.43759	4.12405	5.11102	4.3852	1.99764	2.53757	2.70134	3.45079	1.99146	3.68879	2.08955	5.44904	2.90547	3.09099
15.5	2.19543	4.58751	1.0905	3.49624	4.07716	5.13305	4.43526	1.95519	2.57659	2.65244	3.44086	2.02927	3.69955	1.99204	5.61058	3.45398	3.30113
16	2.18721	4.57205	1.05068	3.59699	4.08775	5.25508	4.38194	1.99646	2.5289	2.65676	3.445	1.99756	3.80179	2.23682	5.89231	3.66294	3.37523
16.5	2.17443	4.78417	1.11554	3.73835	4.20121	5.39492	4.45267	2.00472	2.56358	2.64669	3.50207	2.09756	4.1722	2.27562	5.63365	3.75124	3.42308
17	2.23196	4.80643	1.08537	3.68722	4.33737	5.30763	4.57671	2.02241	2.59393	2.65532	3.50993	2.25	4.087	2.07861	5.78173	3.70398	3.34991
17.5	2.34703	4.93259	1.09442	3.65865	4.34191	5.38644	4.5049	1.98703	2.63873	2.64861	3.50496	2.1378	4.4574	2.16716	5.83846	3.9801	3.29925
18	2.36073	4.94434	1.09713	3.76842	4.33434	5.35847	4.57454	2.0908	2.66474	2.628	3.49586	2.12439	4.48251	2.20199	5.72885	4.20647	3.3152
18.5	2.43379	4.92331	1.0908	3.72481	4.59909	5.40678	4.62894	2.03892	2.68642	2.61553	3.49173	2.1622	4.41166	2.35423	5.79712	4.30348	3.26079
19	2.44292	5.17316	1.13152	3.64662	4.57337	5.43305	4.55386	2.06604	2.70376	2.62991	3.51572	2.12195	4.52646	2.25672	5.84327	4.48756	3.48593
19.5	2.53151	5.1645	1.14057	3.77143	4.53858	5.61949	4.63547	2.03656	2.79191	2.65101	3.50372	2.01707	4.53901	2.24975	5.88365	4.4204	3.57036
20	2.38082	5.19357	1.13816	3.69023	4.58699	5.68898	4.65288	2.09434	2.84393	2.60834	3.50207	2.0939	4.76143	2.31244	5.69231	4.6903	3.66604
20.5	2.58082	5.39641	1.1264	3.82556	4.65507	5.68475	4.68118	2.13208	2.82948	2.61457	3.51075	2.1061	4.81704	2.30149	6.02692	4.5995	3.70826
21	2.55616	5.45083	1.09563	3.85414	4.7761	5.79153	4.67356	2.15094	2.67775	2.61841	3.51985	2.19634	4.99821	2.36915	6.41058	4.70896	3.49812
21.5	2.51598	5.51824	1.09834	3.70226	4.61876	5.89915	4.75082	2.16274	2.8685	2.6256	3.52936	2.15244	5.13722	2.37313	6.51346	4.69652	3.73734
22	2.63927	5.56092	1.11161	3.66917	4.42663	5.96525	4.72905	2.14151	2.86561	2.65484	3.49752	2.26463	5.03677	2.36915	6.43942	4.801	3.91276
22.5	2.49132	5.76376	1.12187	3.71579	4.75794	6.04576	4.74646	2.12264	2.88295	2.66107	3.54921	2.23902	5.08879	2.50547	7.17692	4.8495	3.91745
23	2.62009	5.68336	1.13424	3.78045	4.88805	6.0822	4.71055	2.09906	2.7211	2.58581	3.61456	2.37317	5.36771	2.38408	7.50385	4.93035	4.16323
23.5	2.44566	5.98949	1.12398	3.66767	5.08775	5.87458	4.72035	2.07311	2.76156	2.58054	3.6464	2.45122	5.40897	2.50647	7.21827	5.02985	4.06098
24	2.51963	5.84972	1.12428	3.5609	5.15431	5.90508	4.82916	2.11203	2.71243	2.57862	3.65674	2.6939	5.24574	2.50249	7.30481	5.12438	4.0394
24.5	2.34886	6.02103	1.13635	3.57293	5.31165	5.91186	4.79543	2.09198	2.73555	2.58054	3.72953	3.0439	5.74798	2.7791	7.22788	5.16294	4.15666
25	2.39726	6.16079	1.12851	3.59248	5.33283	5.87627	4.63765	2.1533	2.84249	2.6256	3.75021	3.35854	5.97489	2.93035	7.66154	5.6107	4.14071
25.5	2.46941	6.41435	1.13183	3.4391	5.4115	5.81864	4.67356	2.13915	2.81936	2.61505	3.75641	3.4939	6.02422	3.01891	7.79712	5.41169	4.27392
26	2.50594	6.46939	1.17677	3.46316	5.49319	5.69831	4.74755	2.14387	2.84249	2.58054	3.78619	3.74634	5.75426	3.0398	7.78077	5.58831	4.20826
26.5	2.63105	6.43476	1.15807	3.46466	5.52496	5.70085	4.74429	2.17453	2.77168	2.6117	3.80314	3.92683	6.087	3.01791	7.65577	5.49254	4.16041
27	2.57352	6.65677	1.18854	3.42406	5.6475	5.84915	4.69641	2.22759	2.75723	2.63375	3.78329	4.39878	6.21166	3.11741	7.60192	5.6791	4.25235
27.5	2.63562	6.95053	1.18733	3.3188	5.75643	5.95932	4.68118	2.21698	2.6922	2.59492	3.81059	5.15854	6.20448	3.15522	7.54327	5.6306	3.99437
28	2.4758	6.8021	1.20875	3.31579	5.78064	6.17881	4.75082	2.22995	2.6763	2.57718	3.83623	4.76341	6.12018	3.16915	7.52596	5.85448	3.79268
28.5	2.50959	7.06061	1.18582	3.27669	5.7761	5.97627	4.74538	2.22288	2.66763	2.55273	3.92556	5.25244	6.10673	3.1204	7.59519	5.88557	3.81051
29	2.54429	7.01484	1.21599	3.24962	5.69289	5.98983	4.82916	2.19104	2.63584	2.48849	3.90943	5.12683	6.48789	3.2398	7.55192	5.84328	3.59006
29.5	2.77717	6.9932	1.18703	3.30977	5.93343	6.07119	4.7432	2.17925	2.73266	2.4722	3.91315	5.57317	6.69955	3.16318	7.59038	5.801	3.82833
30	3.01553	6.953	1.16712	3.3203	5.78064	6.15932	4.75082	2.24764	2.70231	2.42761	3.9483	5.59146	6.69596	3.36318	7.58173	5.8893	3.8743
30.5	2.89041	7.05628	1.20664	3.31278	5.67322	6.14237	4.71491	2.37972	2.80491	2.39789	3.93342	5.64512	6.84395	3.12537	7.60192	5.94652	3.90713
31	2.96895	7.21398	1.15505	3.25113	5.81997	6.21864	4.66268	2.27241	2.69075	2.30968	3.92887	5.74024	6.94978	3.07562	7.74135	5.91169	3.96623
31.5	3.13425	7.11379	1.17195	3.18346	6.1407	6.27288	4.65832	2.22995	2.67052	2.28044	3.92432	5.89268	7.16682	3.18607	7.89038	5.87313	4.14822
32	3.25571	7.29932	1.15716	3.13233	6.11044	6.40085	5.48313	2.22406	2.64162	2.16683	3.9694	6.16585	6.9991	3.25075	7.96058	5.96517	4.10225
32.5	3.379	7.34694	1.15807	3.15639	6.09834	6.31102	4.62242	2.35849	3.41618	2.19847	3.95616	5.77805	7.45022	3.25473	8.13269	5.87065	4.34334
33	3.33242	7.46011	1.15777	3.06015	6.18306	6.3322	4.62786	2.16038	3.0448	2.15197	3.95409	6.22073	7.51031	3.26368	8.07981	6.05846	4.46248
33.5	3.4137	7.3457	1.1997	2.96541	6.37368	6.38729	4.66376	2.25	3.1922	2.18073	3.96319	6.1378	7.66368	3.12239	8.00192	6.00746	4.53565
34	3.58447	7.44836	1.17979	2.98195	6.61725	6.33559	4.68553	2.27241	2.8396	2.14382	3.93631	5.99634	7.59283	3.11642	7.93462	6.16294	4.75328
34.5	3.61735	7.73593	1.17798	2.93684	6.42814	6.13644	4.66812	2.23821	2.86705	2.07335	3.94169	6.29512	7.66996	3.14129	7.92212	6.09701	4.7045
35	3.60091	7.62894	1.16259	2.80752	6.72315	6.18475	4.71164	2.35024	2.89306	2.10211	3.94127	6.30488	8.17668	3.15522	7.93269	6.09701	4.90432
35.5	3.73151	7.74954	1.21448	2.75489	6.66717	6.35424	4.69532	2.37382	2.80202	2.16443	3.90902	6.45488	8.17758	3.26468	7.89231	6.13806	5.17261
36	3.66575	7.76129	1.18492	2.64511	6.78971	6.35	4.71491	2.34788	2.92197	2.33509	3.88751	6.78171	8.11121	3.42985	7.84038	6.08085	5.60882
36.5	3.75616	7.77427	1.19336	2.7218	6.87292	6.39407	4.7704	2.41392	2.91185	2.48178	3.86187	6.88049	8.26188	3.68657	7.77981	6.16045	5.4409
37	3.77626	8.08844	1.1638	2.91579	6.74887	6.34831	4.7432	2.46108	3.08382	2.43049	3.84285	7.03171	8.16233	3.48159	7.78173	6.23383	5.65103
37.5	3.94155	8.55782	1.18341	3.13083	6.92284	6.52797	4.75082	2.52476	2.96243	2.50431	3.85732	6.84634	8.11749	3.47562	7.77788	6.24378	5.94559
38	3.83836	8.66667	1.19186	3.23158	6.73071	6.4339	4.76605	2.42925	2.98988	2.64861	3.91274	6.72561	8.40179	3.50149	7.80288	6.28731	5.75141
38.5	3.84749	8.72851	1.18582	3.33684	6.82602	6.28983	4.77367	2.39033	3.00723	2.66059	3.90116	6.55244	8.28341	3.601	7.92692	6.29975	6.02064
39	3.94155	8.79035	1.19306	3.81955	6.96974	6.33475	4.79108	2.55896	2.94509	2.84899	3.89123	6.47683	8.22601	3.5801	8.03558	6.33333	5.71388
39.5	3.87397	8.88188	1.17074	4.00602	6.91982	6.10932	4.77584	2.37972	2.90029	2.77373	3.87758	6.2939	8.36054	3.77612	8.15481	6.36318	6.09662
40	3.94612	9.03587	1.18281	4.06767	6.73676	6.04831	4.80631	2.32665	2.97688	2.81687	3.86683	6.15244	8.33722	3.67861	8.23942	6.34577	6.07411
40.5	3.93242	8.9227	1.18492	4.73835	6.90923	6.07627	4.80196	2.34316	2.86416	2.69942	3.90447	6.13659	8.487	3.73234	8.28269	6.33209	6.14822
41	3.87215	9.07792	1.17255	4.5188	7.06354	6.08051	4.81502	2.31604	2.94075	2.66347	3.91274	6.03293	8.73722	3.62587	8.22212	6.3408	6.03471
41.5	4.08402	9.02907	1.18824	4.75639	7.23298	6.22542	4.78999	2.4316	2.90896	2.63087	3.94127	5.9622	8.7139	3.53831	8.13846	6.28607	6.23546
42	3.82648	8.95424	1.17888	4.74436	7.22542	6.31271	4.76387	2.47995	3.10694	2.59204	3.95409	5.83415	8.9704	3.48557	8.08462	6.37935	6.28705
42.5	3.81005	9.09895	1.15747	5.66466	7.00908	6.35847	4.81175	2.47406	2.78035	2.52397	3.96485	5.85	8.81794	3.40299	8.02692	6.41294	6.24109
43	3.83379	9.16141	1.12459	5.32782	6.84266	6.11949	4.94886	2.38325	2.81358	2.56232	3.94251	5.88415	9.13184	3.43582	7.99327	6.43408	6.6576
43.5	3.78539	9.18182	1.13152	5.2015	7.04992	6.08305	4.94995	2.50708	3.19509	2.52445	3.93052	5.8622	9.06368	3.30149	7.96058	6.47388	6.57974
44	3.91142	9.25417	1.14902	5.38346	7.03177	6.19576	4.93798	2.40094	3.01879	2.46213	3.93383	5.78537	9.40359	3.28557	7.93077	6.38557	6.53659
44.5	3.69589	9.2616	1.15294	5.74286	7.08018	6.27627	4.92383	2.3408	2.65896	2.48514	3.94541	5.77317	9.29417	3.09851	7.93654	6.34826	6.57411
45	3.80365	9.31602	1.17587	5.63459	7.13313	6.10932	4.87704	2.31132	2.78902	2.45062	3.96237	5.83293	9.58655	3.05871	7.94904	6.34204	6.74203
45.5	3.97078	9.36302	1.17979	5.63759	7.24508	6.0839	4.91839	2.35024	2.54046	2.42522	3.98015	5.75732	9.43677	3.13433	7.93269	6.34577	6.75422
46	3.86849	9.35374	1.16953	5.79398	7.27988	5.97288	5.02394	2.39976	2.69075	2.35714	3.9938	5.74634	9.64215	3.29552	7.96442	6.3296	6.76173
46.5	3.72877	9.39332	1.17557	5.74436	7.31316	5.78136	5.02394	2.31486	2.49855	2.3557	4.01034	5.73902	9.53363	3.30547	7.94615	6.32338	6.86867
47	3.82648	9.44156	1.13876	5.90075	7.31165	6.00169	5.06638	2.34198	2.58382	2.30968	4.00248	5.73171	9.56054	3.39303	8.06154	6.29602	7.02908
47.5	3.87397	9.56957	1.11493	6.30526	7.35855	5.74068	5.06855	2.41745	2.62572	2.30489	4.00124	5.72927	9.52018	3.59303	8.05481	6.28856	6.87992
48	3.82557	9.68769	1.14057	6.22256	7.45234	5.94576	5.08487	2.46108	2.53757	2.25743	4.01241	5.57073	9.62332	3.54129	8.03077	6.40672	7.0469
48.5	3.91142	9.87755	1.13213	6.19699	7.3888	6.03051	5.13928	2.52241	2.46387	2.2627	4.01034	5.60854	9.67265	3.62289	7.96154	6.4204	6.99906
49	3.79269	9.86333	1.17134	6.35489	7.40696	6.06017	5.24266	2.44222	2.57081	2.18121	4.03143	5.58902	9.60179	3.48756	7.91154	6.41418	6.94653
49.5	3.82283	9.72604	1.13786	6.82256	7.53555	6.02458	5.21654	2.30071	2.54624	2.19128	4.0306	5.66951	9.59372	3.44478	7.61346	6.42786	7.05441
50	3.92603	9.68646	1.15686	6.91278	7.44932	6.00508	5.21328	2.38561	2.50867	2.16587	4.00827	5.64024	9.59372	3.58109	7.66635	6.49627	7.02251
50.5	3.79543	9.74768	1.13544	6.96992	7.63389	6.08898	5.19042	2.33373	2.60116	2.19751	4.03267	5.66463	9.56592	3.55124	7.56154	6.5709	7.2636
51	3.83744	9.76314	1.12398	6.97594	7.7171	5.97458	5.17954	2.30778	2.65896	2.26318	4.01489	5.60366	9.44574	3.6	7.69904	6.5995	7.07692
51.5	4.03836	9.75634	1.11523	6.93534	7.72315	5.74576	5.31774	2.28538	2.61705	2.21429	3.99752	5.57805	9.35247	3.69254	7.85096	6.57711	7.20544
52	3.83653	9.74954	1.14208	7.29323	7.66566	5.87627	5.28509	2.29127	2.68497	2.20709	4.00703	5.51585	9.687	3.83184	8.025	6.59453	7.19043
52.5	3.9379	9.94434	1.11192	7.25113	7.75492	5.9661	5.28509	2.33962	2.65318	2.15724	3.99297	5.43293	9.40897	3.72736	8.09808	6.51493	7.20263
53	3.91233	9.89301	1.12971	7.23759	7.82148	6.40339	5.21872	2.33373	2.89017	2.06951	3.97436	5.36829	9.32915	3.78109	8.06058	6.52114	7.4015
53.5	3.81096	9.94867	1.14962	7.78346	7.95461	5.72797	5.51469	2.24292	2.79624	2.08869	3.97974	5.4122	9.09776	3.8607	7.97308	6.54851	7.45497
54	3.87671	10.0315	1.10799	7.49474	7.91225	5.99661	5.55169	2.35377	2.85405	2.06424	3.95988	5.35366	9.12466	3.81294	7.95288	6.55348	7.46717
54.5	3.89406	9.91589	1.1448	7.81504	8.05598	6.23475	5.55277	2.19458	2.90173	2.05177	3.91894	5.3622	8.9435	3.82587	7.96538	6.52612	7.59568
55	3.7653	10.0785	1.16078	7.4015	8.02118	6.17881	5.46246	2.24882	2.98699	2.03547	4.04756	5.35854	8.82422	3.80697	7.95769	6.57587	7.80582
55.5	3.87854	10.1484	1.15988	7.60602	8.02421	6.13814	5.54407	2.17807	2.80636	2.05896	3.85773	5.41341	8.72377	3.73532	8.04327	6.55721	7.72045
56	3.88676	10.2647	1.11161	7.89925	8.31165	6.16186	5.59086	2.27005	2.84393	2.0465	4.19107	5.45854	8.48879	3.83383	8.12404	6.52612	7.81801
56.5	3.8484	10.2195	1.10739	7.98496	8.16793	6.11695	5.64527	2.35731	3.37428	2.02589	4.19024	5.4939	8.34798	3.81692	8.17212	6.55473	7.87336
57	3.99726	10.2239	1.11071	7.88872	8.45688	5.87881	5.65832	2.3467	3.51301	1.98802	4.31679	5.47439	8.17578	3.87065	8.19423	6.61443	8.02908
57.5	4.06758	10.2944	1.07964	7.83308	8.3646	5.78983	5.77693	2.28538	3.07081	1.98993	3.83912	5.50366	7.98834	3.97015	8.43942	6.62811	8.15666
58	4	10.2857	1.12911	7.86767	8.37368	5.66271	5.84766	2.28066	3.04624	1.96644	3.84243	5.50976	6.71749	4.09154	8.65577	6.66418	7.98968
58.5	3.75799	10.368	1.12519	7.9203	8.52799	5.6822	5.9173	2.22052	2.85694	1.97363	3.56948	5.52805	6.29148	3.96418	8.84327	6.64925	7.86023
59	4.03105	10.4471	1.09261	7.73233	8.6702	5.46864	6.09793	2.19575	2.91763	1.9396	3.57982	5.57561	5.88789	4.01692	8.97692	6.67786	8.07129
59.5	3.84018	10.4391	1.12368	7.93083	8.5053	5.26441	5.98803	2.22995	2.92197	1.965	3.51034	5.50854	5.5435	4.03881	8.89808	6.79104	8.38649
60	3.94977	10.6815	1.15173	8.04812	8.49773	4.72542	5.92927	2.1816	2.83382	1.93097	3.49545	5.56829	4.87354	4.00199	8.76827	6.78358	8.44934

## Sheet: 8um gaps
	WT
0	1	1	1	1	1	1	1	1	1	1	1	1	1	1	1	1
0.5	0.997305	1.01893	0.915556	0.945148	1.13922	0.966459	1.05391	1.12786	0.913949	0.974865	0.957849	0.943909	0.964035	1.03646	1.16539	0.999448
1	0.943396	1.16147	0.982222	0.898734	1.03905	0.772231	1.07682	1.32824	0.906315	1.15619	0.87936	0.895184	0.971053	1.08021	1.12447	0.909392
1.5	1.10153	1.11581	1.02667	0.833333	1.04244	0.774571	1.05795	1.37977	0.916725	1.21903	0.988372	0.730878	0.942105	1.14688	1.35465	0.971271
2	1.1204	1.06013	0.961481	0.912447	1.15959	0.74727	1.06873	1.26145	0.950729	1.28905	0.918605	0.726346	0.822807	1.12917	1.57545	0.971271
2.5	1.08356	1.09688	1.05481	0.82173	1.23599	0.764431	1.0027	1.09542	0.972935	1.39677	1.09302	0.677054	0.857018	1.05833	1.45951	0.971271
3	1.02516	1.00334	0.962963	0.805907	1.13752	0.642746	1.09704	1.6145	0.929216	1.26571	1.11192	0.739943	0.687719	1.05521	1.54135	1.00939
3.5	1.1204	1.10022	0.986667	0.743671	1.02547	0.700468	1.07547	2.01527	0.935461	1.2693	1.3125	0.737677	0.645614	0.880208	1.59165	0.975138
4	1.07547	1.0078	0.952593	0.759494	1.2343	0.74805	1.10782	1.8874	0.947259	1.25135	1.30814	0.815864	0.800877	0.907292	1.7451	0.978453
4.5	0.952381	0.965479	0.991111	0.803797	1.17827	0.780811	1.16038	2.04389	0.975017	1.51706	1.25436	0.76204	0.770175	1.04167	1.84314	0.998343
5	1.10153	0.963252	0.937778	0.828059	1.42445	0.99532	1.12668	1.98473	1.00208	1.56553	1.26017	0.817564	0.755263	1.00104	1.63257	0.962431
5.5	1.1779	1.05345	1.24444	0.871308	1.62988	1.02886	1.16442	1.82824	1.0916	1.49731	1.39244	0.867989	0.767544	1.01875	1.61381	0.973481
6	1.09614	1.10468	1.1363	0.761603	1.55178	1.10842	1.13612	2.23473	1.06801	1.47217	1.33285	0.794334	0.827193	1.03229	1.8295	0.972928
6.5	1.15184	1.26949	1.21481	0.766878	1.72326	1.17395	1.14825	2.15076	1.07564	1.29623	1.20203	0.727479	0.887719	0.963542	1.75874	0.996133
7	1.08625	1.42873	1.36296	0.794304	1.89813	1.35725	1.12668	2.60878	1.64469	1.40215	1.19622	0.865722	0.800877	0.783333	1.94629	0.962983
7.5	0.939802	1.5902	1.31556	0.857595	1.7657	1.52886	1.12399	2.51145	1.06176	1.47397	1.25145	0.946742	0.835088	1.08021	1.87894	1.02597
8	1.08446	1.81292	1.48444	0.844937	1.86927	1.69267	1.01752	2.82061	1.14296	1.41293	1.35465	0.705949	0.841228	1.10729	1.90026	1.10773
8.5	0.971249	1.76392	1.38519	0.910338	1.90323	1.73089	1.0283	2.96947	1.03956	1.46499	1.25436	0.637394	0.841228	1.16562	1.7809	1.06133
9	1.13028	1.9265	1.41481	0.932489	1.91341	2.00624	1.08491	2.01718	1.07634	1.42729	1.21802	0.703116	0.891228	1.14271	1.80648	1.0232
9.5	1.04582	1.88196	1.44444	1	1.79626	2.09828	1.62129	3.01718	1.09924	1.43088	1.23547	0.832861	0.804386	1.22917	1.87894	1.03757
10	1.10782	1.73942	1.45333	0.998945	1.98812	2.36427	1.76415	2.79771	1.69951	1.36984	1.25581	0.977337	0.935965	1.28542	1.92668	1.03149
10.5	1.07637	1.59465	1.58963	0.996835	2.06791	2.41732	1.63073	3.12595	1.26509	1.4991	1.24855	0.939377	0.838596	1.42604	1.83802	1.01823
11	1.12399	1.57906	1.49778	1.03165	1.98981	2.58034	1.65229	2.83206	1.26648	1.47217	1.25145	0.947875	0.964035	1.39375	1.83291	1.01492
11.5	1.06469	1.57238	1.37481	1.05907	1.98302	2.70203	1.98113	2.85687	1.18668	1.52424	1.21802	0.776204	0.977193	1.34062	2.01108	1.01436
12	1.09883	1.70713	1.67556	1.10338	1.90492	2.79485	2.04852	2.97328	1.16586	1.40754	1.09012	0.66289	0.874561	1.52708	1.85507	0.982873
12.5	1.12848	1.64699	1.85185	1.10232	1.89983	2.85413	1.96631	3.02099	1.22693	1.55476	1.10174	0.681586	0.95614	1.36979	1.82694	1.02707
13	1.04403	1.79065	1.97778	1.14768	1.98472	2.89392	2.35714	3.17748	1.17349	1.58707	1.03779	0.654958	0.949123	1.38229	2.04348	1.05193
13.5	1.10153	1.84187	1.78074	1.19409	1.87436	2.95398	2.65364	3.01908	1.2297	1.45422	1.14535	0.675921	0.957018	1.44687	1.88917	0.983425
14	1.2363	2.09465	1.83852	1.25527	2.1511	3.50546	2.56739	2.93321	1.23734	1.48654	1.01308	0.85779	1.01053	1.49063	1.7971	0.962431
14.5	1.09164	2.08352	1.94222	1.29536	2.14431	3.4142	2.51482	2.95038	1.14157	1.4614	1.07267	0.690085	1.12895	1.49687	1.83461	0.928177
15	1.10872	2.17595	1.91259	1.32384	2.17148	3.54602	2.65903	3.20611	1.12006	1.48294	1.02762	0.656657	1.21667	1.725	1.91901	0.962983
15.5	1.11411	2.34187	1.89481	1.41245	1.96095	3.67551	2.60108	2.8416	1.15614	1.60144	1.09012	0.718414	1.1807	1.83229	1.83205	0.933149
16	1.08625	2.14588	2.03111	1.39768	1.82343	3.83385	2.57682	3.26336	1.1721	1.59066	1.04651	0.652691	1.16579	1.78854	1.82268	0.99337
16.5	1.0593	2.1882	2.25778	1.48734	1.6944	3.89314	2.67251	3.01718	1.20472	1.70197	1.05087	0.657224	1.23333	1.80833	1.77323	0.959669
17	1.14016	2.17038	2.21481	1.46097	1.88795	3.9727	2.64016	3.10496	1.21652	1.70197	1.03052	0.684986	1.34561	1.86354	1.83291	0.923757
17.5	1.15993	2.549	2.11407	1.45042	1.88285	3.9727	2.57547	2.86641	1.23178	1.63914	1.16134	0.852691	1.50877	1.73229	1.66581	0.920442
18	1.09524	2.94543	2.2163	1.47257	2.0034	4.0273	2.89218	3.0687	1.19986	1.45422	1.13808	0.810198	1.32368	1.79688	1.60784	0.98011
18.5	1.19227	2.80846	2.24444	1.423	2.12224	3.92356	2.94474	3.16985	1.16031	1.59605	1.21802	0.650991	1.41053	1.65938	1.73828	0.944751
19	1.07547	2.98998	2.05481	1.44726	2.13413	4.0429	3.0566	2.8855	1.24566	1.73429	1.21076	0.769405	1.43246	1.60208	1.77067	0.959116
19.5	1.15903	2.88307	2.25778	1.39135	2	3.92902	3.05121	2.74237	1.23248	1.66607	1.2064	0.703683	1.31491	1.69271	1.80392	0.942541
20	1.25606	3.05122	2.40593	1.47679	2.10696	4.00546	3.10377	2.89313	1.25191	1.80969	1.24564	0.700283	1.43158	1.62187	1.96334	0.961878
20.5	1.1195	3.18263	2.37778	1.45886	2.16299	4.27691	3.54178	2.83397	1.12144	1.693	1.32558	0.698017	1.4807	1.60625	1.98295	0.941436
21	1.16891	3.23274	2.42519	1.49156	2.22241	4.39782	3.40701	2.69275	1.16933	1.5368	1.26017	0.932011	1.40088	1.74792	1.94118	0.927624
21.5	1.09973	3.29955	2.42963	1.46203	2.24448	4.617	3.16173	3.03435	1.2415	1.63734	1.25872	0.89745	1.68684	1.64375	1.90963	0.941436
22	1.1204	3.47884	2.46667	1.40506	2.1545	4.68331	3.0593	3.12023	1.15545	1.49372	1.19477	0.959773	1.72281	1.65312	2.07928	0.947514
22.5	1.18239	3.73163	2.39556	1.43038	2.20374	4.67629	3.09569	3.04389	1.1957	1.58528	1.27326	1.03456	1.35088	1.74063	1.93777	0.886188
23	1.1177	3.58909	2.27704	1.43143	1.96774	4.87285	3.24394	3.2271	1.25607	1.56732	1.21657	0.996034	1.37456	1.82187	2.09974	0.836464
23.5	1.11411	3.60468	2.40889	1.43882	1.97963	4.77691	3.31132	3.27863	1.28522	1.49013	1.19913	0.988102	1.4386	1.78333	2.35209	0.891713
24	1.13926	3.77283	2.50074	1.39662	2.2292	4.93916	3.36792	3.57824	1.127	1.57092	1.21076	0.89745	1.44211	1.74063	2.30435	0.844199
24.5	1.16891	3.72049	2.53037	1.43038	2.13413	4.86037	3.72237	3.46565	1.15337	1.5009	1.19767	0.883853	1.56754	1.71042	2.29327	0.843094
25	1.09434	3.83185	2.45333	1.49367	2.16808	4.9961	4.03639	3.45038	1.28105	1.61041	1.10756	0.985836	1.51053	1.69479	2.39301	0.898343
25.5	1.07637	3.77617	2.51852	1.53692	2.20883	4.9415	3.95418	3.42366	1.2873	1.64273	1.1439	1.04533	1.59035	1.55417	2.42626	0.914917
26	1.15544	3.64477	2.68444	1.47785	2.12054	5.09594	3.72642	3.33969	1.35808	1.60323	1.10174	0.814731	1.69211	1.675	2.3717	0.930387
26.5	1.13567	3.7951	2.71259	1.4884	2.16978	5.11232	4.28976	3.6584	1.39903	1.37343	1.1032	0.748442	1.71228	1.7375	2.56095	0.925414
27	1.0009	3.94098	2.70815	1.50422	2.10187	5.17239	4.47844	3.65076	1.38168	1.53501	1.04651	0.723513	1.78421	1.73229	2.51151	0.949171
27.5	1.08715	3.69599	2.69185	1.52004	1.96944	5.18097	4.41509	3.70038	1.44622	1.60682	0.978198	1.02266	1.57719	1.68542	2.59335	0.949171
28	1.14376	3.70601	2.44296	1.52004	2.01528	5.0975	4.54447	3.58779	1.49896	1.64093	1.00872	0.95864	1.62281	1.50417	2.68372	0.952486
28.5	1.13208	3.6637	2.49926	1.46941	1.95416	5.27457	4.7372	3.37214	1.50382	1.65889	1.02907	0.819263	1.67807	1.69167	2.64535	0.970166
29	1.08805	3.81849	2.54074	1.48418	1.81154	5.33307	4.7035	3.40458	1.51214	1.51346	0.930233	0.768839	1.61316	1.52708	2.77579	0.966298
29.5	1.16981	3.83853	2.43704	1.43354	1.72496	5.19267	4.92318	3.28053	1.38862	1.56373	0.893895	0.737677	1.74298	1.65833	2.85592	0.966851
30	0.996406	3.73719	2.4163	1.52848	1.77759	5.30343	4.87871	3.36832	1.39209	1.50628	0.890988	0.719547	1.82368	1.70521	2.78687	0.959669
30.5	1.115	3.69042	2.5037	1.4462	1.79796	5.52184	4.96496	3.32443	1.50729	1.47935	0.973837	0.684986	1.74035	1.60833	2.78602	0.949724
31	1.16891	3.62249	2.39259	1.46941	1.97963	5.61388	5.12938	3.22328	1.28938	1.47756	0.960756	0.703116	1.95175	1.57292	2.82012	0.976243
31.5	1.23091	3.74944	2.46815	1.43143	1.95925	5.69735	4.85849	3.19847	1.36641	1.45242	0.944767	0.684419	1.87895	1.70938	2.7792	0.979558
32	1.01348	3.6882	2.51407	1.43671	1.91341	5.65211	4.87332	3.32061	1.27134	1.71275	1.01744	0.65779	1.95439	1.67604	2.7451	0.962431
32.5	1.10422	3.75501	2.27407	1.42932	1.87776	5.67629	4.71429	3.12977	1.20194	1.56553	1.0436	0.61813	1.92807	1.59062	2.70503	0.939227
33	0.929919	3.78396	2.3837	1.41983	1.94737	5.81123	4.969	3.16031	1.29146	1.50628	0.965116	0.632861	1.96667	1.61563	2.73828	0.98895
33.5	1.03684	3.77951	2.39852	1.53059	1.94567	5.89236	4.72102	3.37977	1.18043	1.54937	0.918605	0.579603	2.06579	1.56563	2.76982	1.00884
34	1.1204	3.92873	2.64741	1.49789	2.05093	5.86271	5.1186	3.41221	1.28869	1.54578	0.94186	0.603399	2.05789	1.49271	2.69906	0.98232
34.5	1.08805	3.96659	2.55111	1.49578	2.04584	5.883	4.84906	3.6126	1.41846	1.73968	0.975291	0.662323	2.11579	1.54479	2.67263	0.978453
35	1.17071	3.86303	2.62222	1.51371	1.98642	5.95788	4.99057	3.4084	1.35878	1.59246	0.981105	0.648159	2.16491	1.58542	2.67349	0.958011
35.5	1.11411	3.73385	2.51852	1.4789	1.97623	6.26599	4.93127	3.58206	1.2755	1.56373	1.06977	0.703683	2.22544	1.48229	2.7127	0.975691
36	1.09704	3.74944	2.6	1.51055	2.03905	6.09594	4.87332	3.37214	1.22623	1.6158	1.04651	0.599433	2.23158	1.41458	2.59761	1.02983
36.5	1.20305	3.76169	2.63556	1.45148	2.07301	6.19423	5.03774	3.48282	1.32616	1.64991	1.06541	0.546176	2.37544	1.46042	2.69906	1.00829
37	1.12848	3.6971	2.60148	1.36814	2.08659	6.38534	5.19407	3.4084	1.35323	1.4991	1.00872	0.559773	2.37281	1.51771	2.64791	1.0221
37.5	1.18778	3.65256	2.55704	1.37025	2.10187	6.5312	5.07951	3.64313	1.19986	1.44165	0.97093	0.607365	2.61579	1.54896	2.57204	0.985635
38	1.14106	3.89198	2.52148	1.39557	1.98981	6.48206	5.11051	3.59351	1.13185	1.42549	1.0189	0.594334	2.66316	1.54688	2.61125	0.964641
38.5	1.22552	3.9098	2.41333	1.4019	1.91341	6.34321	5.32075	3.33969	1.19292	1.40934	1.07849	0.587535	2.45351	1.39688	2.55158	0.992818
39	1.37017	3.84855	2.44444	1.43671	1.95246	6.4493	5.33154	3.41985	1.19292	1.48294	0.984012	0.713881	2.27105	1.41042	2.64365	0.99116
39.5	1.22462	3.71158	2.61037	1.45148	1.95925	6.31279	5.32884	3.61641	1.20819	1.46499	0.940407	0.656091	2.53772	1.49687	2.6087	0.979558
40	1.38185	3.91203	2.64	1.41245	1.97623	6.4454	5.40162	3.49046	1.34559	1.35548	0.860465	0.777337	2.4807	1.525	2.57801	0.994475
40.5	1.16622	3.72383	2.61481	1.3903	1.94058	6.40406	5.33288	3.53817	1.31506	1.53321	0.921512	0.803399	2.54386	1.48229	2.56436	0.980663
41	1.39353	3.77728	2.59556	1.40295	1.79966	6.41654	5.60647	3.61832	1.34282	1.35368	0.962209	0.734278	2.55877	1.47083	2.68286	1.00718
41.5	1.07996	3.97884	2.41778	1.40823	1.92869	6.48752	5.63073	3.55725	1.36502	1.36625	1.00727	0.70255	2.20614	1.52917	2.64791	1
42	1.2336	3.77728	2.57037	1.3692	1.98642	6.32527	5.51482	3.6126	1.32269	1.52244	1.02907	0.689518	2.43158	1.51042	2.60784	0.948066
42.5	1.17071	3.72494	2.40889	1.42932	2.02716	6.33073	5.74933	3.62786	1.29979	1.47935	1.02907	0.716714	2.49737	1.57396	2.65814	0.932044
43	1.31896	3.87751	2.41481	1.44937	1.91171	6.25039	5.49596	3.62977	1.34212	1.4991	0.896802	0.914448	2.45	1.60521	2.60188	0.988398
43.5	1.31986	3.80958	2.51852	1.50633	1.95416	6.57644	5.93261	3.4313	1.33796	1.46679	0.901163	1.01586	2.75526	1.54583	2.61807	0.967403
44	1.27493	3.85746	2.42815	1.5	2.06961	6.25195	6.33693	3.55725	1.23525	1.50808	0.831395	0.916147	2.73596	1.625	2.59335	0.918232
44.5	1.12129	3.83408	2.37185	1.51582	1.9202	6.28003	5.88275	3.62023	1.29008	1.6535	0.857558	0.805666	2.99912	1.57812	2.58056	0.924309
45	1.21563	3.79399	2.50074	1.44093	2.0798	6.19267	6.03369	3.54198	1.27689	1.44345	0.87064	0.724646	3.04561	1.49687	2.70759	0.943094
45.5	1.27044	3.6559	2.65333	1.4135	2.0747	6.12949	5.94609	3.43511	1.10687	1.60503	0.930233	0.769405	2.90614	1.53438	2.73657	0.89779
46	1.20845	3.63029	2.49778	1.40823	1.98132	6.24103	5.99326	3.57252	1.2304	1.68043	0.915698	0.775637	3.02281	1.54688	2.58056	0.907735
46.5	1.26235	3.78396	2.57333	1.39662	2.07131	6.03354	5.9124	3.52863	1.18806	1.49192	0.864826	0.67932	3.11404	1.55937	2.67775	0.941436
47	1.14915	3.77951	2.51259	1.36603	2.05772	6.07722	6.10512	3.61069	1.12075	1.71813	0.930233	0.704816	3.22632	1.55833	2.60614	0.929282
47.5	1.15633	4.098	2.52296	1.37553	2.0747	5.91264	6.29919	3.28244	1.05968	1.7307	0.968023	0.694618	3.29737	1.55729	2.72805	0.928177
48	1.12579	3.94878	2.48148	1.33017	1.95586	5.73947	7.33827	3.52481	1.1381	1.47576	0.90843	0.798867	3.48509	1.59896	2.74425	0.909945
48.5	1.18239	4.03118	2.50222	1.32489	1.90492	5.71841	6.21968	3.32252	1.14573	1.71095	0.982558	0.807932	3.49123	1.51146	2.77664	0.914917
49	1.1168	4.01114	2.49333	1.30169	2.06621	5.4025	6.30593	3.21183	1.08536	1.64273	1.15988	0.826629	3.58246	1.55	2.74169	0.905525
49.5	1.20036	3.84076	2.56741	1.38502	2.00509	5.37363	6.56739	3.53626	1.0923	1.50449	1.22529	0.866856	3.82632	1.55937	2.73998	0.930939
50	1.18958	3.87639	2.55704	1.25316	2.02547	5.25897	6.48383	3.13168	1.10271	1.41113	1.08721	0.811898	3.73684	1.50625	2.86786	0.906077
50.5	1.14016	3.97327	2.54815	1.38924	2.0034	5.56552	6.71968	3.2271	1.28314	1.51706	1.14826	0.863456	3.57193	1.52917	2.82864	0.924862
51	1.18509	3.91537	2.5763	1.35443	2.06282	5.26365	6.82075	3.21756	1.39556	1.56732	1.23692	0.806799	3.81404	1.44792	2.88406	0.833702
51.5	1.11051	3.93096	2.43407	1.29641	1.99151	5.21295	6.84097	3.36069	1.46773	1.4632	1.24564	0.886119	3.84561	1.51562	2.77408	0.902762
52	1.13387	4.02895	2.50815	1.29747	2.04584	5.55304	6.78032	3.31679	1.51076	1.52424	1.25872	0.786969	3.96053	1.46771	2.87724	0.873481
52.5	1.12938	4.00334	2.4563	1.28586	2.08149	5.57254	6.60512	3.40649	1.38237	1.57092	1.34157	0.793768	3.83684	1.39375	2.87468	0.842541
53	1.1204	4.09688	2.45778	1.20781	1.98812	5.18565	6.80728	3.40076	1.55448	1.62837	1.28779	0.844759	3.80088	1.41771	2.86104	0.927072
53.5	1.09164	4.06013	2.60593	1.10338	2.11036	5.62715	6.82615	3.57061	1.47883	1.59425	1.28488	1.03626	3.99474	1.42292	2.88065	0.875138
54	1.10692	4.06125	2.41481	1.15823	2.09847	5.56084	6.77224	3.36641	1.5059	1.59246	1.21657	1.04476	4.20789	1.41146	2.83035	0.898343
54.5	1.1159	3.97773	2.35704	1.15717	2.13582	5.53978	6.97709	3.17748	1.40944	1.53321	1.15116	0.922946	3.94211	1.37917	2.80563	0.927072
55	0.997305	3.93987	2.4163	1.26899	2.08149	5.59126	6.68464	3.35305	1.41291	1.59246	1.24419	0.850992	3.97982	1.40938	2.89429	0.928729
55.5	1.13118	4.02784	2.50815	1.24156	2.04754	5.76053	6.86119	3.32443	1.30673	1.62118	1.12936	0.851558	3.85263	1.43125	2.77749	0.899448
56	1.05391	4.01559	2.53333	1.18882	2.01188	5.63105	6.78167	3.21183	1.33657	1.66786	1.02616	1.03739	3.85351	1.40417	2.83291	0.867956
56.5	1.07457	3.93653	2.45037	1.14451	2.04075	5.73167	6.72372	3.44466	1.27481	1.55476	1.04506	1.03626	3.87281	1.37604	2.80392	0.885635
57	1.04492	3.95991	2.43852	1.15928	2.01868	5.54056	6.66846	3.05534	1.2644	1.63375	0.947674	1.08952	3.92018	1.34583	2.89173	0.847514
57.5	1.04942	4.00111	2.45185	1.12869	1.93039	5.70515	6.87197	3.48855	1.5177	1.45781	0.898256	1.06742	3.96053	1.475	2.77579	0.91547
58	1.02426	4.04232	2.49481	1.18038	2.02377	5.65523	7.63747	3.36832	1.49827	1.45961	0.796512	0.965439	4.00965	1.48438	2.8295	0.886188
58.5	1.09793	4.08463	2.41926	1.20675	2.17827	5.63651	6.77224	3.40267	1.5177	1.4219	0.793605	0.921813	4.04912	1.38229	2.78602	0.88895
59	1.06918	3.97327	2.40889	1.20886	2.04754	5.54368	6.7965	3.33588	1.51006	1.386	0.752907	0.865156	4.05175	1.37187	2.77835	0.896133
59.5	1.01527	3.88307	2.24444	1.18565	1.96774	5.40016	6.92049	3.30916	1.47051	1.53142	0.747093	1	4.14211	1.25937	2.82694	0.911602
60	1.0566	3.97439	2.49185	1.1962	1.94058	5.56864	6.91644	3.58206	1.43581	1.54578	0.751453	1.09518	4.09386	1.35938	2.82438	0.903315
