# Supplementary material for: T-Plastin reinforces membrane protrusions to bridge matrix gaps during cell migration
Source: Nat Commun. 2020 Sep 23;11:4818. doi: 10.1038/s41467-020-18586-3 (PMC7511357; doi:10.1038/s41467-020-18586-3)
Supplement: Supplementary file 13 — Source data [file 41467_2020_18586_MOESM13_ESM.zip › 5e.xlsx]

## Sheet: Sheet1
4um gaps	WT control	622.448	826.41	316.981	607.133	1047.48	649.805	422.077	1895.34	-10.4569	971.116	929.077	919.36	842.993
	WT MbCD	386.799	114.92	159.916	257.936	62.2131	6.86562	558.228	-35.9125	183.893	143.016	329.444	231.107	277.53	911.755	19.5406	553.898	238.818	6.86562	315.396	263.112	456.089	178.823	473.306	10.0344	320.149	897.073	268.076	153.896	314.868	383.63	27.6737	811.622	319.516	109.427	121.363	336.521	-8.8725	171.746	158.226	295.856	110.484	146.924	110.695	305.89	646.531	155.374	37.7081	129.496
	KO1 control	165.62	247.162	197.413	129.074	196.779	434.224	358.491	210.299	221.496	113.969	325.748	175.338	511.859	188.752	209.243	932.669	433.696	409.086	216.531	954.85	370.638	1048.12	877.216	644.101	282.969	670.824	593.296	338.634	520.52
	KO1 MbCD	363.984	106.892	391.341	155.48	154.424	267.337	309.798	308.742	731.559	640.721	513.021	540.483	841.514	654.664	165.197	814.791	283.286	1.05625	-34.2225	8.34437	277.794	30.6313	361.554	503.62	10.3513	400.108	382.785	31.5819	599.739	392.502	440.245	243.149	77.6344	763.986	251.282	483.023	162.134	416.374	1090.37	349.936	1399.11	94.5344	30.3144	-36.1238	121.891	38.2362	84.1831	386.271
8um gaps	WT control	803.701	656.987	44.3625	43.7287	321.1	916.403	223.08	101.083	154.107	455.455	29.8919	154.107	10.985	135.2	4.225	162.346	460.842	313.284	800.426	130.553	738.107
	WT MbCD	325.853	356.696	12.5694	29.575	56.5094	191.498	88.0913	68.9731	258.781	170.268	130.869	290.997	51.4394	28.2019	63.5862
	KO1 control	45.1019	91.8937	99.9213	-9.7175	246.634	26.4062	173.648	168.261	161.501	42.6725	-5.80938	80.3806	186.006	162.979	66.3325	166.571	127.595	74.4656	417.219	89.7812	164.141	112.279	54.1856	97.9144	107.949	114.392	529.393	40.2431	116.821
	KO1 MbCD	275.153	503.303	132.559	181.781	24.6106	71.9306	36.8631	-34.0112	192.977	28.2019	259.204	39.3981	104.019	99.4988	319.516	4.85875	-32.4269	248.324
[truncated: 34 more columns]
