# Supplementary material for: T-Plastin reinforces membrane protrusions to bridge matrix gaps during cell migration
Source: Nat Commun. 2020 Sep 23;11:4818. doi: 10.1038/s41467-020-18586-3 (PMC7511357; doi:10.1038/s41467-020-18586-3)
Supplement: Supplementary file 13 — Source data [file 41467_2020_18586_MOESM13_ESM.zip › 5f.xlsx]

## Sheet: Sheet1
Control WT	Control KO	CK666 WT	CK666 KO	BlebY WT	BlebY KO	Water WT	Water KO
0	0	0	0	0	3	1	1
0	0	0	0	6	2	0	3
0	0	0	0	1	1	1	0
0	0	0	0	5	3	2	0
1	0	0	0	2	1	4	0
0	0	2	0	0	1	3	1
0	0	0	0	1	3	2	1
0	0	0	0	4	0	0	3
0	0	0	0	3	2	0	0
-1	0	0	0	0	0	1	2
0	0	0	0	0	2	0	0
0	0	0	0	2	2	1	2
1	0	0	0	5	1	2	1
3	1	0	0	4	3	0	2
1	0	0	0	2	0	2	1
0	0	0	0	1	5	0	0
0	0	0	0	1	3	0	0
0	0	0	0	0	4	2	1
0	0	0	0	2	1	0	0
0	0	0	1	2	4	0	0
0	0	0	0	0	1	1	3
0	0	0	0	3	2	1	2
2	0	0	0	0	2	1	1
1	1	0	0	2	0	1	2
2	0	0		0	0	0	2
0	0	0		1	1	1	2
0	0	0		1	2	2	1
1	2	0		2	0	6	0
0	0	0		4	1	0
0	0	0		0	2	0
	0	0		2	1
	1	0		0	0
	0	1		2	0
	0	0		2	0
	0	0		3	0
	1	0		0	2
	0	0		3
	0	0		2
	1
	0
