# Supplementary material for: T-Plastin reinforces membrane protrusions to bridge matrix gaps during cell migration
Source: Nat Commun. 2020 Sep 23;11:4818. doi: 10.1038/s41467-020-18586-3 (PMC7511357; doi:10.1038/s41467-020-18586-3)
Supplement: Supplementary file 13 — Source data [file 41467_2020_18586_MOESM13_ESM.zip › 5g.xlsx]

## Sheet: Sheet1
4um gaps	WT Control	622.448	826.41	316.981	607.133	1047.48	649.805	422.077	1895.34	-10.4569	971.116	929.077	919.36	842.993
	WT cRGD	495.064	478.481	105.836	134.038	395.671	456.194	318.671	491.156
	KO Control	165.62	247.162	197.413	129.074	196.779	434.224	358.491	210.299	221.496	113.969	325.748	175.338	511.859	188.752	209.243	932.669	433.696	409.086	216.531	954.85	370.638	1048.12	877.216	644.101	282.969	670.824	593.296	338.634	520.52
	KO cRGD	66.0156	1119.33	130.869	469.714	456.723	470.031	982.312	49.01	897.496	878.378	27.1456	58.1994	751.628	305.679	267.126	405.494	148.826	608.822	603.33	80.5919
8um gaps	WT Control	803.701	656.987	44.3625	43.7287	321.1	916.403	223.08	101.083	154.107	455.455	29.8919	154.107	10.985	135.2	4.225	162.346	460.842	313.284	800.426	130.553	738.107
	WT cRGD	282.124	106.364	19.6462	58.5162	618.646	463.694	142.911	66.3325	32.11	-18.0619	17.745	372.539	36.4406	226.037	-18.4844
	KO Control	31.3706	50.8056	45.1019	91.8937	99.9213	-9.7175	246.634	26.4062	173.648	168.261	161.501	42.6725	-5.80938	80.3806	186.006	162.979	66.3325	166.571	127.595	74.4656	417.219	89.7812	164.141	112.279	54.1856	97.9144	107.949	114.392	529.393	40.2431	116.821
	KO cRGD	19.3186	253.5	39.715	96.33	132.771	44.785	192.554	-5.81818	11.0906	88.9363	231.107	11.9356	28.0963	67.0719	31.0538
